# Supplementary material for: The timing of fireworks-caused wildfire ignitions during the 4th of July holiday season
Source: PLoS One. 2023 Sep 1;18(9):e0291026. doi: 10.1371/journal.pone.0291026 (PMC10473470; doi:10.1371/journal.pone.0291026)
Supplement: S1 Dataset — The dataset combines data from the Federal Wildland Fire Database and land designation areas provided by ESRI, the Protected Areas Database (PAD), and US Census TIGER line files. (XLSX) [file pone.0291026.s003.xlsx]

## Sheet: wf_human_1980_2016_parks_res
OID_	ORGANIZATI	UNIT	SUBUNIT	SUBUNIT2	FIREID	FIRENAME	FIRENUMBER	FIRECODE	CAUSE	SPECCAUSE	YEAR_	STARTMonth	StartDay	StartYear	4thJulyDayofWeek	STATE	DLATITUDE	DLONGITUDE	TOTALACRES	FireName_A	Category	Own_Name	Loc_Own	Mang_Name	Des_Tp	Loc_Ds	Unit_Nm	Loc_Nm	State_Nm	GEOID	NAME	NA_Res	ParkType	ParkName	LandCat
381	FS	5	512	San Bernardino National Forest	104966		39		Human	26	1980	6	28	1980	Fri	California	34.345	-117.233	1		Fee	USACE	United States Army Corps of Engineers	CNTY	LP	Local Park	Mojave River Forks Regional Park	Mojave River Forks Regional Park	CA				Regional park	Mojave River Forks Regional Park	public
897	FS	2	215	White River National Forest	27326		17		Human	26	1980	6	28	1980	Fri	Colorado	39.8783	-106.311	0.1		Fee	USFS	USDA FOREST SERVICE	USFS	NF	NF	White River National Forest	White River National Forest	CO				National park or forest	Arapaho National Forest	public
10852	NPS	IMRO	TXLAP	Lake Meredith National Recreation Area	268610	FRITCH FOR	5		Human	26	1980	6	28	1980	Fri	Texas	35.6876	-101.589	0.1	FRITCH FOR	Fee	NPS	NPS	NPS	NRA	National Recreation Area	Lake Meredith National Recreation Area	LAMR	TX				National Recreation Area	LAMR	public
10133	BLM	ID	IDSHD	Shoshone District	85383	BROCKMAN		2220	Human	26	1981	6	28	1981	Sat	Idaho	42.6499	-114.434	1	BROCKMAN															private
10134	BLM	ID	IDSHD	Shoshone District	85384	JUNCTION		2221	Human	26	1981	6	28	1981	Sat	Idaho	42.6332	-114.434	25	JUNCTION	Fee	BLM		BLM	PUB		Shoshone Field Office	Shoshone Field Office	ID					Shoshone Field Office	public
10312	BLM	NV	NVLVD	Las Vegas Field Office	82560	MULE SP		4338	Human	26	1982	6	28	1982	Sun	Nevada	36.0333	-115.351	40	MULE SP	Fee	BLM		BLM	PUB		Las Vegas Field Office	Las Vegas Field Office	NV					Las Vegas Field Office	public
10334	BLM	NV	NVLVD	Las Vegas Field Office	79447	SNAKES		4276	Human	26	1983	6	28	1983	Mon	Nevada	36.0166	-115.418	0	SNAKES	Fee	BLM		BLM	PUB		Red Rock/Sloan Field Office	Red Rock/Sloan Field Office	NV				National park or forest	Red Rock Canyon National Conservation Area	public
10556	BLM	OR	ORVAD	Vale District	76441	RUCKLES CR		M704	Human	26	1984	6	28	1984	Wed	Oregon	44.826	-117.598	0	RUCKLES CR	Fee	BLM		BLM	PUB		Vale Baker Field Office	Vale Baker Field Office	OR					Vale Baker Field Office	public
10557	BLM	OR	ORVAD	Vale District	76442	KEATING		M705	Human	26	1984	6	28	1984	Wed	Oregon	44.826	-117.598	2	KEATING	Fee	BLM		BLM	PUB		Vale Baker Field Office	Vale Baker Field Office	OR					Vale Baker Field Office	public
10558	BLM	OR	ORVAD	Vale District	76443	POWDER CR		M706	Human	26	1984	6	28	1984	Wed	Oregon	44.826	-117.598	1	POWDER CR	Fee	BLM		BLM	PUB		Vale Baker Field Office	Vale Baker Field Office	OR					Vale Baker Field Office	public
4574	BIA	GPR	SDRBA	Rosebud Agency	316952	WH HORSE	80		Human	26	1985	6	28	1985	Thur	South Dakota	43.2986	-100.602	13	WH HORSE										3235	Rosebud	Rosebud			tribal
5313	BIA	NAR	AZNAA	Navajo Regional Office	393303	MEADOW	27		Human	26	1985	6	28	1985	Thur	Arizona	36.3	-109.167	0.1	MEADOW										2430	Navajo Nation	Navajo Nation			tribal
6159	BIA	NWR	WACOA	Colville Agency	437963	TAVERN	57		Human	26	1985	6	28	1985	Thur	Washington	48.3032	-118.318	0.1	TAVERN										760	Colville	Colville			tribal
8773	BIA	RMR	MTRBA	Rocky Boy's Agency	370468	MOOSE	5		Human	26	1985	6	28	1985	Thur	Montana	48.25	-109.784	0.1	MOOSE										3205	Rocky Boy's	Rocky Boy's			tribal
11018	NPS	MWRO	SDBDP	Badlands National Park	244056	CGRD FIRE	7		Human	26	1985	6	28	1985	Thur	South Dakota	43.7442	-101.948	1	CGRD FIRE	Fee	NPS	NPS	NPS	NP	National Park	Badlands National Park	BADL	SD				National park or forest	Badlands National Park	public
11036	NPS	NCRO	VAMAP	Manassas National Battlefield Park	240244	CATONTRACT	7		Human	26	1985	6	28	1985	Thur	Virginia	38.8269	-77.5471	0.9	CATONTRACT	Fee	NPS	NPS	NPS	HCA	National Battlefield Park	Manassas National Battlefield Park	MANA	VA				National park or forest	Manassas National Battle Park	public
1906	BIA	GPR	NDSRA	Standing Rock Agency	323004	xx NONE xx	25		Human	26	1986	6	28	1986	Fri	North Dakota	46.0667	-100.667	1	XX NONE XX										3970	Standing Rock	Standing Rock			tribal
9738	BIA	WER	UTUOA	Uintah and Ouray Agency	430520	TURNKEY	24		Human	26	1986	6	28	1986	Fri	Utah	40.2941	-109.86	0.1	TURNKEY										4390	Uintah and Ouray	Uintah and Ouray			tribal
10140	BLM	ID	IDSHD	Shoshone District	66203	BUCKLAKE		G158	Human	26	1986	6	28	1986	Fri	Idaho	43.1666	-114.368	25	BUCKLAKE	Fee	BLM		BLM	PUB		Shoshone Field Office	Shoshone Field Office	ID					Shoshone Field Office	public
1136	FS	2	203	Black Hills National Forest	198334	ARSON	48		Human	26	1987	6	28	1987	Sat	South Dakota	43.7583	-103.517	0.1	ARSON	Fee	SPR	State Park & Recreation	SPR	SP	3102	Custer State Park	Custer St. Park	SD				3102	Custer St. Park	public
2722	BIA	GPR	SDCCA	Crow Creek Agency	331439	OLD F.HOME	11		Human	26	1987	6	28	1987	Sat	South Dakota	44.073	-99.4384	1	OLD F.HOME										855	Crow Creek	Crow Creek			tribal
6443	BIA	NWR	WASPA	Spokane Agency	451513	BRIGMAN	18		Human	26	1987	6	28	1987	Sat	Washington	47.9154	-117.85	0.3	BRIGMAN										3940	Spokane	Spokane			tribal
2545	BIA	GPR	NDTMA	Turtle Mountain Agency	327519	SCHROEDER	202		Human	26	1988	6	28	1988	Mon	North Dakota	48.8356	-99.754	1	SCHROEDER										4345	Turtle Mountain	Turtle Mountain			tribal
2546	BIA	GPR	NDTMA	Turtle Mountain Agency	327520	DECOTEAU I	203		Human	26	1988	6	28	1988	Mon	North Dakota	48.8022	-99.8579	1	DECOTEAU I															private
2734	BIA	GPR	SDCCA	Crow Creek Agency	331477	E.HOUSING3	18		Human	26	1988	6	28	1988	Mon	South Dakota	44.06	-99.4223	1	E.HOUSING3										855	Crow Creek	Crow Creek			tribal
7777	BIA	RMR	MTCRA	Crow Agency	357067	xx NONE xx	90		Human	26	1988	6	28	1988	Mon	Montana	45.5833	-107.484	0.2	XX NONE XX										845	Crow	Crow			tribal
11004	NPS	MWRO	MOOZP	Ozark National Scenic Riverways	247971	MILL CREEK	26		Human	26	1988	6	28	1988	Mon	Missouri	37.0378	-91.0619	1	MILL CREEK	Fee	NPS	NPS	NPS	WSR	National Scenic Riverway	Ozark National Scenic Riverway	OZAR	MO				National park or forest	Ozark National Scenic Riverways	public
1842	BIA	GPR	NDFTA	Fort Totten Agency	304901	xx NONE xx	66		Human	26	1990	6	28	1990	Wed	North Dakota	47.9792	-98.9851	0.1	XX NONE XX										3935	Spirit Lake	Spirit Lake			tribal
1927	BIA	GPR	NDSRA	Standing Rock Agency	323371	xx NONE xx	53		Human	26	1990	6	28	1990	Wed	North Dakota	46.1	-100.634	2	XX NONE XX	Fee	UNK	Unknown	USACE	REC	Recreation Area	Oaha Recreation Area	OAHA	ND	3970	Standing Rock	Standing Rock		OAHA	tribal
9387	BIA	SWR	NMNPA	Northern Pueblos Agency	336794	BINGO	35		Human	26	1990	6	28	1990	Wed	New Mexico	36.0834	-106.084	0.5	BINGO										2510	Ohkay Owingeh	Ohkay Owingeh			tribal
4640	BIA	GPR	SDRBA	Rosebud Agency	318101	POLE	90		Human	26	1991	6	28	1991	Thur	South Dakota	43.3139	-100.681	0.5	POLE										3235	Rosebud	Rosebud			tribal
10826	NPS	IMRO	NMAZP	Aztec Ruins National Monument	251844	EAST RUIN	1		Human	26	1991	6	28	1991	Thur	New Mexico	36.8379	-108.001	0.1	EAST RUIN	Fee	NPS	NPS	NPS	NM	National Monument	Aztec Ruins National Monument	AZRU	NM				National Monument	AZRU	public
2920	BIA	GPR	SDCRA	Cheyenne River Agency	301093	RUNSAFTER	55		Human	26	1992	6	28	1992	Sat	South Dakota	44.993	-101.249	1.3	RUNSAFTER										605	Cheyenne River	Cheyenne River			tribal
5262	BIA	MWR	WIMEA	Menominee Tribe	385821	xx NONE xx	45		Human	26	1992	6	28	1992	Sat	Wisconsin	44.8667	-88.6168	0.1	XX NONE XX										2175	Menominee	Menominee			tribal
1947	BIA	GPR	NDSRA	Standing Rock Agency	323686	xx NONE xx	54		Human	26	1993	6	28	1993	Sun	North Dakota	46.0972	-100.631	1	XX NONE XX	Fee	UNK	Unknown	USACE	REC	Recreation Area	Oaha Recreation Area	OAHA	ND	3970	Standing Rock	Standing Rock		OAHA	tribal
1961	BIA	GPR	NDSRA	Standing Rock Agency	323811	xx NONE xx	75		Human	26	1994	6	28	1994	Mon	North Dakota	46.1333	-100.667	1	XX NONE XX										3970	Standing Rock	Standing Rock			tribal
1962	BIA	GPR	NDSRA	Standing Rock Agency	323812	xx NONE xx	76		Human	26	1994	6	28	1994	Mon	South Dakota	45.5	-100.534	5	XX NONE XX										3970	Standing Rock	Standing Rock			tribal
1963	BIA	GPR	NDSRA	Standing Rock Agency	323813	xx NONE xx	77		Human	26	1994	6	28	1994	Mon	North Dakota	46.05	-100.667	4	XX NONE XX										3970	Standing Rock	Standing Rock			tribal
2749	BIA	GPR	SDCCA	Crow Creek Agency	331621	M.FELICIA	21		Human	26	1994	6	28	1994	Mon	South Dakota	44.1028	-99.3846	0.8	M.FELICIA										855	Crow Creek	Crow Creek			tribal
2923	BIA	GPR	SDCRA	Cheyenne River Agency	301218	LARK HILL	41		Human	26	1994	6	28	1994	Mon	South Dakota	45.0008	-101.229	0.1	LARK HILL										605	Cheyenne River	Cheyenne River			tribal
5663	BIA	NWR	ORWSA	Warm Springs Agency	446735	BEAVER DR.	47		Human	26	1994	6	28	1994	Mon	Oregon	44.7832	-121.268	0.1	BEAVER DR.										4545	Warm Springs	Warm Springs			tribal
6479	BIA	NWR	WASPA	Spokane Agency	452050	xx NONE xx	44		Human	26	1994	6	28	1994	Mon	Washington	47.9966	-117.732	0.1	XX NONE XX										3940	Spokane	Spokane			tribal
7200	BIA	RMR	MTBFA	Blackfeet Agency	354153	WIGWAM	81		Human	26	1994	6	28	1994	Mon	Montana	48.5666	-113.018	0.4	WIGWAM										305	Blackfeet	Blackfeet			tribal
9878	BLM	CA	CACDD	California Desert District	26868	HODGE 3		D964	Human	26	1994	6	28	1994	Mon	California	34.75	-117.151	0.1	HODGE 3															private
10202	BLM	NM	NMABD	Albuquerque District	30106	GARCIA		L273	Human	26	1994	6	28	1994	Mon	New Mexico	34.9834	-108.117	1.5	GARCIA	Fee	NPS	NPS	NPS	NM	National Monument	El Malpais National Monument	ELMA	NM				National park or forest	El Malpais National Monument	public
10477	BLM	OR	ORBUD	Burns District	30524	RADAR BASE		M623	Human	26	1994	6	28	1994	Mon	Oregon	43.5632	-119.149	0.2	RADAR BASE	Fee	BLM		BLM	PUB		Burns Three Rivers Field Office	Burns Three Rivers Field Office	OR					Burns Three Rivers Field Office	public
4686	BIA	GPR	SDRBA	Rosebud Agency	318993	RANDY	90		Human	26	1995	6	28	1995	Tues	South Dakota	43.245	-100.858	0.1	RANDY										3235	Rosebud	Rosebud			tribal
9183	BIA	SWR	COUMA	Ute Mountain Ute Agency	341080	CHIEFIGNA4	37		Human	26	1995	6	28	1995	Tues	Colorado	37.2133	-108.745	0.2	CHIEFIGNA4										4470	Ute Mountain	Ute Mountain			tribal
11220	NPS	PWRO	WASJP	San Juan Island National Historical Park	204218	SBONE	1		Human	26	1996	6	28	1996	Thur	Washington	48.4566	-123.001	0.1	SBONE	Fee	NPS	NPS	NPS	HCA	National Historical Park	San Juan Island National Historical Park	SAJH	WA	8750	Samish	Samish	National park or forest	San Juan Island National Historical Park	federally managed on tribal land
632	FS	3	310	Santa Fe National Forest	324583	FIREWORKS	46		Human	26	1997	6	28	1997	Fri	New Mexico	35.82	-106.45	0.1	FIREWORKS	Fee	USFS	USDA FOREST SERVICE	USFS	NF	NF	Santa Fe National Forest	Santa Fe National Forest	NM				National park or forest	Santa Fe National Forest	public
3182	BIA	GPR	SDLBA	Lower Brule Agency	332606	SMOKE	8		Human	26	1997	6	28	1997	Fri	South Dakota	44.0764	-99.5848	1	SMOKE										2030	Lower Brule	Lower Brule			tribal
4704	BIA	GPR	SDRBA	Rosebud Agency	319437	WORKS	85		Human	26	1997	6	28	1997	Fri	South Dakota	43.3039	-100.302	0.1	WORKS										3235	Rosebud	Rosebud			tribal
4705	BIA	GPR	SDRBA	Rosebud Agency	319438	AUDIENCE	86		Human	26	1997	6	28	1997	Fri	South Dakota	43.3206	-101.029	0.1	AUDIENCE										3235	Rosebud	Rosebud			tribal
5332	BIA	NAR	AZNAA	Navajo Regional Office	395026	E SAWMILL1	47		Human	26	1997	6	28	1997	Fri	Arizona	35.8667	-109.117	0.1	E SAWMILL1										2430	Navajo Nation	Navajo Nation			tribal
6224	BIA	NWR	WACOA	Colville Agency	439924	J. LAFOUNT	35		Human	26	1997	6	28	1997	Fri	Washington	48.1943	-118.995	0.1	J. LAFOUNT										760	Colville	Colville			tribal
6225	BIA	NWR	WACOA	Colville Agency	439925	SHANE INNE	36		Human	26	1997	6	28	1997	Fri	Washington	48.0754	-118.679	0.1	SHANE INNE										760	Colville	Colville			tribal
7841	BIA	RMR	MTCRA	Crow Agency	358887	BLACKLODGE	42		Human	26	1997	6	28	1997	Fri	Montana	45.7166	-107.534	0.2	BLACKLODGE										845	Crow	Crow			tribal
8214	BIA	RMR	MTFBA	Fort Belknap Agency	361971	ADAMS	39		Human	26	1997	6	28	1997	Fri	Montana	48.4667	-108.751	1	ADAMS										1150	Fort Belknap	Fort Belknap			tribal
8215	BIA	RMR	MTFBA	Fort Belknap Agency	361972	RATION	40		Human	26	1997	6	28	1997	Fri	Montana	48.4667	-108.751	0.1	RATION										1150	Fort Belknap	Fort Belknap			tribal
9192	BIA	SWR	COUMA	Ute Mountain Ute Agency	341334	WELLS	41		Human	26	1997	6	28	1997	Fri	Colorado	37.715	-108.207	0.2	WELLS	Fee	USFS	USDA FOREST SERVICE	USFS	NF	NF	San Juan National Forest	San Juan National Forest	CO				National park or forest	San Juan National Forest	public
888	FS	2	210	Arapaho and Roosevelt National Forests	336033	ECHO LAKE #1	9	P24112	Human	26	1998	6	28	1998	Sat	Colorado	39.6617	-105.585	0.1	ECHO LAKE #1	Fee	USFS	USDA FOREST SERVICE	USFS	NF	NF	Arapaho National Forest	Arapaho and Roosevelt National Forests	CO				National park or forest	Arapaho National Forest	public
1710	BIA	GPR	NDFBA	Fort Berthold Agency	303295	ROCKETFIRE	31		Human	26	1998	6	28	1998	Sat	North Dakota	48	-102	1	ROCKETFIRE															private
4723	BIA	GPR	SDRBA	Rosebud Agency	319640	JULIE	85		Human	26	1998	6	28	1998	Sat	South Dakota	43.5836	-100.751	1	JULIE															private
9620	BIA	WER	AZSCA	San Carlos Agency	425327	SLICK	850		Human	26	1998	6	28	1998	Sat	Arizona	33.3353	-110.452	0.1	SLICK										3355	San Carlos	San Carlos			tribal
9621	BIA	WER	AZSCA	San Carlos Agency	425330	VICTORIA	853		Human	26	1998	6	28	1998	Sat	Arizona	33.3353	-110.468	0.1	VICTORIA										3355	San Carlos	San Carlos			tribal
9622	BIA	WER	AZSCA	San Carlos Agency	425331	OKIE DOK 2	854		Human	26	1998	6	28	1998	Sat	Arizona	33.3353	-110.452	0.1	OKIE DOK 2										3355	San Carlos	San Carlos			tribal
1029	FS	5	510	Six Rivers National Forest	346264	WAGON WHEEL	18	P57207	Human	26	1999	6	28	1999	Sun	California	41.8417	-124.008	0.1	WAGON WHEEL													National park or forest	Six Rivers National Forest	public
5351	BIA	NAR	AZNAA	Navajo Regional Office	395407	CONOLYFIRE	144		Human	26	1999	6	28	1999	Sun	Arizona	35.2834	-109.151	0.3	CONOLYFIRE										2430	Navajo Nation	Navajo Nation			tribal
6234	BIA	NWR	WACOA	Colville Agency	440459	LOWER HUD	117		Human	26	1999	6	28	1999	Sun	Washington	48.3027	-118.196	0.1	LOWER HUD										760	Colville	Colville			tribal
8930	BIA	RMR	WYWRA	Wind River Agency	369599	ST.MICHEAL	44		Human	26	1999	6	28	1999	Sun	Wyoming	43.0108	-108.887	1	ST.MICHEAL										4610	Wind River	Wind River			tribal
919	FS	4	419	Uinta-Wasatch-Cache National Forest	354336	EAGLE VIEW	24		Human	26	2000	6	28	2000	Tues	Utah	40.2075	-111.618	0.3	EAGLE VIEW													National park or forest	Uinta National Forest	public
1315	FS	1	111	Custer Gallatin National Forest	357998	PALISADES	10		Human	26	2000	6	28	2000	Tues	Montana	45.1694	-109.308	0.5	PALISADES	Fee	USFS	USDA FOREST SERVICE	USFS	NF	NF	Custer National Forest	Custer Gallatin National Forest	MT				National park or forest	Custer National Forest	public
2029	BIA	GPR	NDSRA	Standing Rock Agency	324705	LOONFIRE	151		Human	26	2000	6	28	2000	Tues	North Dakota	46.0944	-100.632	0.1	LOONFIRE	Fee	UNK	Unknown	USACE	REC	Recreation Area	Oaha Recreation Area	OAHA	ND	3970	Standing Rock	Standing Rock		OAHA	tribal
2778	BIA	GPR	SDCCA	Crow Creek Agency	331893	SPILLWAY	45		Human	26	2000	6	28	2000	Tues	South Dakota	44.0603	-99.4504	3.7	SPILLWAY	Fee	UNK	Unknown	USACE	REC	Recreation Area	Sharpe Recreation Area	SHARPE	SD	855	Crow Creek	Crow Creek		SHARPE	tribal
2950	BIA	GPR	SDCRA	Cheyenne River Agency	301850	WEBB	68		Human	26	2000	6	28	2000	Tues	South Dakota	45.0889	-101.272	0.2	WEBB										605	Cheyenne River	Cheyenne River			tribal
2951	BIA	GPR	SDCRA	Cheyenne River Agency	301852	REDDUMP	70		Human	26	2000	6	28	2000	Tues	South Dakota	44.7642	-101.832	0.2	REDDUMP										605	Cheyenne River	Cheyenne River			tribal
5429	BIA	NWR	IDNPT	Nez Perce Tribe	442955	VINAS LOT	109		Human	26	2000	6	28	2000	Tues	Idaho	46.4054	-116.801	0.1	VINAS LOT										2445	Nez Perce	Nez Perce			tribal
8378	BIA	RMR	MTFPA	Fort Peck Agency	364434	DENVER 3	105		Human	26	2000	6	28	2000	Tues	Montana	48.1086	-105.183	1	DENVER 3										1250	Fort Peck	Fort Peck			tribal
8379	BIA	RMR	MTFPA	Fort Peck Agency	364435	BLUFF DR.	106		Human	26	2000	6	28	2000	Tues	Montana	48.1092	-105.206	1	BLUFF DR.										1250	Fort Peck	Fort Peck			tribal
2785	BIA	GPR	SDCCA	Crow Creek Agency	331944	SHANNON	9		Human	26	2001	6	28	2001	Wed	South Dakota	44.0725	-99.4434	0.2	SHANNON										855	Crow Creek	Crow Creek			tribal
2955	BIA	GPR	SDCRA	Cheyenne River Agency	302030	GFP DUNP	44		Human	26	2001	6	28	2001	Wed	South Dakota	45	-101.225	0.1	GFP DUNP										605	Cheyenne River	Cheyenne River			tribal
2074	BIA	GPR	NDSRA	Standing Rock Agency	325308	SCHICKY	191		Human	26	2002	6	28	2002	Thur	North Dakota	46.0897	-100.656	0.1	SCHICKY										3970	Standing Rock	Standing Rock			tribal
2075	BIA	GPR	NDSRA	Standing Rock Agency	325309	CLOTHSLINE	192		Human	26	2002	6	28	2002	Thur	South Dakota	45.81	-100.817	0.5	CLOTHSLINE										3970	Standing Rock	Standing Rock			tribal
2076	BIA	GPR	NDSRA	Standing Rock Agency	325310	FOURTHS	193		Human	26	2002	6	28	2002	Thur	North Dakota	46.3917	-100.597	1	FOURTHS										3970	Standing Rock	Standing Rock			tribal
2077	BIA	GPR	NDSRA	Standing Rock Agency	325311	RED BOW	194		Human	26	2002	6	28	2002	Thur	North Dakota	46.3917	-100.594	1	RED BOW										3970	Standing Rock	Standing Rock			tribal
2078	BIA	GPR	NDSRA	Standing Rock Agency	325314	ABDEZA	197		Human	26	2002	6	28	2002	Thur	North Dakota	46.3919	-100.594	0.1	ABDEZA										3970	Standing Rock	Standing Rock			tribal
2079	BIA	GPR	NDSRA	Standing Rock Agency	325316	THREEPEAT	200		Human	26	2002	6	28	2002	Thur	North Dakota	46.0947	-100.664	2	THREEPEAT										3970	Standing Rock	Standing Rock			tribal
2086	BIA	GPR	NDSRA	Standing Rock Agency	325384	WAKPALA	272		Human	26	2002	6	28	2002	Thur	South Dakota	45.6569	-100.536	1.5	WAKPALA										3970	Standing Rock	Standing Rock			tribal
3609	BIA	GPR	SDPRA	Pine Ridge Agency	314470	RED HORSE	283		Human	26	2002	6	28	2002	Thur	South Dakota	43.1875	-102.745	0.1	RED HORSE										2810	Pine Ridge	Pine Ridge			tribal
3610	BIA	GPR	SDPRA	Pine Ridge Agency	314471	PIG	284		Human	26	2002	6	28	2002	Thur	South Dakota	43.0214	-102.436	1.5	PIG										2810	Pine Ridge	Pine Ridge			tribal
3611	BIA	GPR	SDPRA	Pine Ridge Agency	314474	BELT	287		Human	26	2002	6	28	2002	Thur	South Dakota	43.1944	-102.742	1	BELT										2810	Pine Ridge	Pine Ridge			tribal
3612	BIA	GPR	SDPRA	Pine Ridge Agency	314475	BOXES	288		Human	26	2002	6	28	2002	Thur	South Dakota	43.2417	-102.496	0.1	BOXES										2810	Pine Ridge	Pine Ridge			tribal
4728	BIA	GPR	SDRBA	Rosebud Agency	320644	WHITES	143		Human	26	2002	6	28	2002	Thur	South Dakota	43.1425	-100.899	0.1	WHITES										3235	Rosebud	Rosebud			tribal
4729	BIA	GPR	SDRBA	Rosebud Agency	320645	AREA 24	144		Human	26	2002	6	28	2002	Thur	South Dakota	43.3053	-100.636	0.1	AREA 24										3235	Rosebud	Rosebud			tribal
4730	BIA	GPR	SDRBA	Rosebud Agency	320647	MOLESKIN	146		Human	26	2002	6	28	2002	Thur	South Dakota	43.1428	-100.914	2	MOLESKIN										3235	Rosebud	Rosebud			tribal
4731	BIA	GPR	SDRBA	Rosebud Agency	320648	RING	147		Human	26	2002	6	28	2002	Thur	South Dakota	43.2589	-100.844	0.1	RING										3235	Rosebud	Rosebud			tribal
4732	BIA	GPR	SDRBA	Rosebud Agency	320650	20-PLEX	149		Human	26	2002	6	28	2002	Thur	South Dakota	43.3228	-101.027	0.1	20-PLEX										3235	Rosebud	Rosebud			tribal
4733	BIA	GPR	SDRBA	Rosebud Agency	320651	1ST LEFT	150		Human	26	2002	6	28	2002	Thur	South Dakota	43.3225	-101.025	0.1	1ST LEFT										3235	Rosebud	Rosebud			tribal
4734	BIA	GPR	SDRBA	Rosebud Agency	320652	RAP	151		Human	26	2002	6	28	2002	Thur	South Dakota	43.2444	-100.844	0.1	RAP										3235	Rosebud	Rosebud			tribal
4735	BIA	GPR	SDRBA	Rosebud Agency	320653	OLD	152		Human	26	2002	6	28	2002	Thur	South Dakota	43.2436	-100.86	0.5	OLD										3235	Rosebud	Rosebud			tribal
9754	BIA	WER	UTUOA	Uintah and Ouray Agency	431915	LAMESA	49		Human	26	2002	6	28	2002	Thur	Utah	40.2908	-109.869	0.2	LAMESA										4390	Uintah and Ouray	Uintah and Ouray			tribal
1565	FS	1	114	Kootenai National Forest	387669	UPPER HELISPOT	26	P15316	Human	26	2003	6	28	2003	Fri	Montana	47.8678	-115.612	0.5	UPPER HELISPOT	Fee	USFS	USDA FOREST SERVICE	USFS	NF	NF	Kaniksu National Forest	Kootenai National Forest	MT				NF	Kootenai National Forest	public
2962	BIA	GPR	SDCRA	Cheyenne River Agency	302480	NOH710	34		Human	26	2003	6	28	2003	Fri	South Dakota	45.0116	-101.247	0.1	NOH710										605	Cheyenne River	Cheyenne River			tribal
4758	BIA	GPR	SDRBA	Rosebud Agency	320916	ROMAN	67		Human	26	2003	6	28	2003	Fri	South Dakota	43.245	-100.841	0.1	ROMAN										3235	Rosebud	Rosebud			tribal
2123	BIA	GPR	NDSRA	Standing Rock Agency	325794	SMOKE 1	78	A6LQ	Human	26	2004	6	28	2004	Sun	North Dakota	46.0961	-100.638	0.5	SMOKE 1	Fee	UNK	Unknown	USACE	REC	Recreation Area	Oaha Recreation Area	OAHA	ND	3970	Standing Rock	Standing Rock		OAHA	tribal
2124	BIA	GPR	NDSRA	Standing Rock Agency	325795	CHRISTINA	79	A6LR	Human	26	2004	6	28	2004	Sun	South Dakota	45.6644	-100.534	1	CHRISTINA										3970	Standing Rock	Standing Rock			tribal
2125	BIA	GPR	NDSRA	Standing Rock Agency	325796	BOULDER	80	A6LX	Human	26	2004	6	28	2004	Sun	North Dakota	46.0961	-100.638	1	BOULDER	Fee	UNK	Unknown	USACE	REC	Recreation Area	Oaha Recreation Area	OAHA	ND	3970	Standing Rock	Standing Rock		OAHA	tribal
2816	BIA	GPR	SDCCA	Crow Creek Agency	332175	CABLES	50	A6W2	Human	26	2004	6	28	2004	Sun	South Dakota	44.0575	-99.372	0.5	CABLES										855	Crow Creek	Crow Creek			tribal
2977	BIA	GPR	SDCRA	Cheyenne River Agency	302639	SEASAMEST	49	A6AL	Human	26	2004	6	28	2004	Sun	South Dakota	45.0041	-101.233	0.1	SEASAMEST										605	Cheyenne River	Cheyenne River			tribal
2978	BIA	GPR	SDCRA	Cheyenne River Agency	302641	SCOTTYLOVE	51	A6CS	Human	26	2004	6	28	2004	Sun	South Dakota	45.0144	-101.24	0.1	SCOTTYLOVE										605	Cheyenne River	Cheyenne River			tribal
3241	BIA	GPR	SDLBA	Lower Brule Agency	332936	FOURTH	43	A6FF	Human	26	2004	6	28	2004	Sun	South Dakota	44.0783	-99.5846	0.1	FOURTH										2030	Lower Brule	Lower Brule			tribal
3711	BIA	GPR	SDPRA	Pine Ridge Agency	315493	EYES	283	A6H4	Human	26	2004	6	28	2004	Sun	South Dakota	43.0297	-102.832	1	EYES										2810	Pine Ridge	Pine Ridge			tribal
3712	BIA	GPR	SDPRA	Pine Ridge Agency	315495	FIT	285	A6H9	Human	26	2004	6	28	2004	Sun	South Dakota	43.0336	-102.56	0.2	FIT										2810	Pine Ridge	Pine Ridge			tribal
3713	BIA	GPR	SDPRA	Pine Ridge Agency	315496	SIXKIDS	286	A6JA	Human	26	2004	6	28	2004	Sun	South Dakota	43.0205	-102.554	0.3	SIXKIDS										2810	Pine Ridge	Pine Ridge			tribal
3714	BIA	GPR	SDPRA	Pine Ridge Agency	315497	TOP FLIGHT	287	A6JB	Human	26	2004	6	28	2004	Sun	South Dakota	43.0292	-102.528	0.1	TOP FLIGHT										2810	Pine Ridge	Pine Ridge			tribal
3715	BIA	GPR	SDPRA	Pine Ridge Agency	315498	CUZ	288	A6JC	Human	26	2004	6	28	2004	Sun	South Dakota	43.0328	-102.55	0.1	CUZ										2810	Pine Ridge	Pine Ridge			tribal
3716	BIA	GPR	SDPRA	Pine Ridge Agency	315499	MA IN LAW2	289	A6JD	Human	26	2004	6	28	2004	Sun	South Dakota	43.0225	-102.546	0.1	MA IN LAW2										2810	Pine Ridge	Pine Ridge			tribal
4771	BIA	GPR	SDRBA	Rosebud Agency	321249	KETTAL	86	A3A3	Human	26	2004	6	28	2004	Sun	South Dakota	43.3228	-101.031	0.1	KETTAL										3235	Rosebud	Rosebud			tribal
7341	BIA	RMR	MTBFA	Blackfeet Agency	355805	BOARD	22	AC6J	Human	26	2004	6	28	2004	Sun	Montana	48.57	-113.019	0.1	BOARD										305	Blackfeet	Blackfeet			tribal
7342	BIA	RMR	MTBFA	Blackfeet Agency	355806	DEATHROW	23	A6CR	Human	26	2004	6	28	2004	Sun	Montana	48.598	-113.014	0.1	DEATHROW										305	Blackfeet	Blackfeet			tribal
7343	BIA	RMR	MTBFA	Blackfeet Agency	355807	S.EASTER	24	A6LJ	Human	26	2004	6	28	2004	Sun	Montana	48.5514	-113.025	0.1	S.EASTER										305	Blackfeet	Blackfeet			tribal
9403	BIA	SWR	NMNPA	Northern Pueblos Agency	500232	Black Mesa	19	A6B5	Human	26	2004	6	28	2004	Sun	New Mexico	36.1939	-105.713	3	BLACK MESA										2785	Picuris	Picuris			tribal
463	FS	8	809	Ouachita National Forest	1419115	GRAND VISTA FIRE	28	P8BW35	Human	26	2005	6	28	2005	Mon	Arkansas	34.6547	-94.2864	0.1	GRAND VISTA FIRE	Fee	USFS	USDA FOREST SERVICE	USFS	NF	NF	Ouachita National Forest	Ouachita National Forest	AR				National park or forest	Ouachita National Forest	public
2150	BIA	GPR	NDSRA	Standing Rock Agency	514404	Twisted	67	BW4L	Human	26	2005	6	28	2005	Mon	North Dakota	46.0917	-100.653	1	TWISTED										3970	Standing Rock	Standing Rock			tribal
2993	BIA	GPR	SDCRA	Cheyenne River Agency	516899	51 LAPLANT	37	BWX9	Human	26	2005	6	28	2005	Mon	South Dakota	45.0044	-101.231	0.1	51 LAPLANT										605	Cheyenne River	Cheyenne River			tribal
3766	BIA	GPR	SDPRA	Pine Ridge Agency	511458	Fonzy	148	BYJ6	Human	26	2005	6	28	2005	Mon	South Dakota	43.0294	-102.543	0.1	FONZY										2810	Pine Ridge	Pine Ridge			tribal
5368	BIA	NAR	AZNAA	Navajo Regional Office	510319	Sawmill 01	104	BW2M	Human	26	2005	6	28	2005	Mon	Arizona	35.8728	-109.174	5	SAWMILL 01										2430	Navajo Nation	Navajo Nation			tribal
9040	BIA	SPR	OKANA	Anadarko Agency	504694	STINKER	41	BXB5	Human	26	2005	6	28	2005	Mon	Oklahoma	35.0439	-98.265	1	STINKER										5955	Kiowa-Comanche-Apache-Ft Sill Apache/Caddo-Wichita-Delaware	Kiowa-Comanche-Apache-Ft Sill Apache/Caddo-Wichita-Delaware			tribal
9041	BIA	SPR	OKANA	Anadarko Agency	504737	CEDAR	42	BXB6	Human	26	2005	6	28	2005	Mon	Oklahoma	35.0319	-98.3572	10	CEDAR										5955	Kiowa-Comanche-Apache-Ft Sill Apache/Caddo-Wichita-Delaware	Kiowa-Comanche-Apache-Ft Sill Apache/Caddo-Wichita-Delaware			tribal
9240	BIA	SWR	COUMA	Ute Mountain Ute Agency	506919	Grassy	28	BW06	Human	26	2005	6	28	2005	Mon	Colorado	37.0606	-108.537	0.1	GRASSY										4470	Ute Mountain	Ute Mountain			tribal
9241	BIA	SWR	COUMA	Ute Mountain Ute Agency	506928	Pit Fire	29	BW28	Human	26	2005	6	28	2005	Mon	Colorado	37.3161	-108.794	0.3	PIT FIRE										4470	Ute Mountain	Ute Mountain			tribal
9242	BIA	SWR	COUMA	Ute Mountain Ute Agency	506939	Canal #2	30	BW3A	Human	26	2005	6	28	2005	Mon	Colorado	37.1758	-108.752	1	CANAL #2										4470	Ute Mountain	Ute Mountain			tribal
9243	BIA	SWR	COUMA	Ute Mountain Ute Agency	506950	Fence	31	BW29	Human	26	2005	6	28	2005	Mon	Colorado	37.1758	-108.752	0.2	FENCE										4470	Ute Mountain	Ute Mountain			tribal
9244	BIA	SWR	COUMA	Ute Mountain Ute Agency	506965	Willow	32	BW22	Human	26	2005	6	28	2005	Mon	Colorado	37.2022	-108.73	0.5	WILLOW										4470	Ute Mountain	Ute Mountain			tribal
10211	BLM	NM	NMFAD	Farmington Field Office	501271	5590		BW0T	Human	26	2005	6	28	2005	Mon	New Mexico	36.7372	-108.069	1.3	5590															private
452	FS	8	809	Ouachita National Forest	1436008	ACORN VISTA	83	P8CTZ0	Human	26	2006	6	28	2006	Tues	Arkansas	34.6297	-94.2453	0.05	ACORN VISTA	Fee	USFS	USDA FOREST SERVICE	USFS	NF	NF	Ouachita National Forest	Ouachita National Forest	AR				National park or forest	Ouachita National Forest	public
1609	FS	1	114	Kootenai National Forest	1435313	EDDINGTON	30	P1B6TB	Human	26	2006	6	28	2006	Tues	Montana	48.4447	-115.676	0.3	EDDINGTON	Fee	USFS	USDA FOREST SERVICE	USFS	NF	NF	Kootenai National Forest	Kootenai National Forest	MT				NF	Kootenai National Forest	public
1668	BIA	EOR	OKCNA	Cherokee Nation Tribe	538018	BRIDGE	6019	C6S4	Human	26	2006	6	28	2006	Tues	Oklahoma	36.3155	-94.9811	0.3	BRIDGE	Fee	TRIB	Unknown	TRIB	TRIBL	Native American Land	Kenwood Indian Reservation	Kenwood Indian Reservation	OK	5550	Cherokee	Cherokee		Kenwood Indian Reservation	tribal
2187	BIA	GPR	NDSRA	Standing Rock Agency	522370	Elk Ave.	98	CSS5	Human	26	2006	6	28	2006	Tues	North Dakota	46.0914	-100.66	0.1	ELK AVE.										3970	Standing Rock	Standing Rock			tribal
2188	BIA	GPR	NDSRA	Standing Rock Agency	522371	Garbage	99	CS3J	Human	26	2006	6	28	2006	Tues	North Dakota	46.3944	-100.605	5	GARBAGE										3970	Standing Rock	Standing Rock			tribal
2189	BIA	GPR	NDSRA	Standing Rock Agency	522374	Med. Horse	100	CS3K	Human	26	2006	6	28	2006	Tues	North Dakota	46.0972	-100.638	0.3	MED. HORSE	Fee	UNK	Unknown	USACE	REC	Recreation Area	Oaha Recreation Area	OAHA	ND	3970	Standing Rock	Standing Rock		OAHA	tribal
2190	BIA	GPR	NDSRA	Standing Rock Agency	522377	Tall Boy	101	CS3L	Human	26	2006	6	28	2006	Tues	North Dakota	46.0933	-100.659	0.1	TALL BOY										3970	Standing Rock	Standing Rock			tribal
2191	BIA	GPR	NDSRA	Standing Rock Agency	522865	Sand Pit	102	CT54	Human	26	2006	6	28	2006	Tues	North Dakota	46.0953	-100.662	0.1	SAND PIT										3970	Standing Rock	Standing Rock			tribal
2635	BIA	GPR	NDTMA	Turtle Mountain Agency	537333	BottleRocket	148	CW05	Human	26	2006	6	28	2006	Tues	North Dakota	48.8394	-99.7419	0.5	BOTTLEROCKET										4345	Turtle Mountain	Turtle Mountain			tribal
2836	BIA	GPR	SDCCA	Crow Creek Agency	522270	Chair	42	CSV1	Human	26	2006	6	28	2006	Tues	South Dakota	43.9478	-99.2097	1	CHAIR										855	Crow Creek	Crow Creek			tribal
3008	BIA	GPR	SDCRA	Cheyenne River Agency	536527	MARROWBONE	56	CS6H	Human	26	2006	6	28	2006	Tues	South Dakota	45.0947	-101.246	0.1	MARROWBONE										605	Cheyenne River	Cheyenne River			tribal
3276	BIA	GPR	SDLBA	Lower Brule Agency	522266	Chad	28	CS3B	Human	26	2006	6	28	2006	Tues	South Dakota	44.0706	-99.5844	0.1	CHAD										2030	Lower Brule	Lower Brule			tribal
3891	BIA	GPR	SDPRA	Pine Ridge Agency	522639	Kris	303	CS2A	Human	26	2006	6	28	2006	Tues	South Dakota	43.2344	-102.476	10	KRIS										2810	Pine Ridge	Pine Ridge			tribal
3892	BIA	GPR	SDPRA	Pine Ridge Agency	522638	Wes	304	CS5B	Human	26	2006	6	28	2006	Tues	South Dakota	43.1917	-102.74	0.1	WES										2810	Pine Ridge	Pine Ridge			tribal
3893	BIA	GPR	SDPRA	Pine Ridge Agency	522637	Mills	305	CS5C	Human	26	2006	6	28	2006	Tues	South Dakota	43.3197	-102.371	0.1	MILLS										2810	Pine Ridge	Pine Ridge			tribal
3894	BIA	GPR	SDPRA	Pine Ridge Agency	522634	Chasing Bear	306	CS5D	Human	26	2006	6	28	2006	Tues	South Dakota	43.2894	-102.016	3.5	CHASING BEAR										2810	Pine Ridge	Pine Ridge			tribal
3895	BIA	GPR	SDPRA	Pine Ridge Agency	522633	Spirit	307	CS5E	Human	26	2006	6	28	2006	Tues	South Dakota	43.1469	-102.372	0.1	SPIRIT										2810	Pine Ridge	Pine Ridge			tribal
3896	BIA	GPR	SDPRA	Pine Ridge Agency	522632	G Ball	308	CS5G	Human	26	2006	6	28	2006	Tues	South Dakota	43.1917	-102.74	0.1	G BALL										2810	Pine Ridge	Pine Ridge			tribal
3897	BIA	GPR	SDPRA	Pine Ridge Agency	522629	F Apple	310	CS5J	Human	26	2006	6	28	2006	Tues	South Dakota	43.2344	-102.469	0.1	F APPLE										2810	Pine Ridge	Pine Ridge			tribal
3898	BIA	GPR	SDPRA	Pine Ridge Agency	522628	Blind Fire	311	CS5K	Human	26	2006	6	28	2006	Tues	South Dakota	43.2344	-102.469	1	BLIND FIRE										2810	Pine Ridge	Pine Ridge			tribal
3899	BIA	GPR	SDPRA	Pine Ridge Agency	522627	WAJA	312	CS5L	Human	26	2006	6	28	2006	Tues	South Dakota	43.1864	-102.736	0.1	WAJA										2810	Pine Ridge	Pine Ridge			tribal
3900	BIA	GPR	SDPRA	Pine Ridge Agency	522626	Stop Sign	313	CS5M	Human	26	2006	6	28	2006	Tues	South Dakota	43.0256	-102.548	0.1	STOP SIGN	Fee	CNTY	County of Shannon	CNTY	LP	LP	Unknown Park	Unknown Park	SD	2810	Pine Ridge	Pine Ridge		Unknown Park	tribal
3901	BIA	GPR	SDPRA	Pine Ridge Agency	522623	Pink	314	CS5N	Human	26	2006	6	28	2006	Tues	South Dakota	43.1944	-102.744	0.1	PINK										2810	Pine Ridge	Pine Ridge			tribal
3902	BIA	GPR	SDPRA	Pine Ridge Agency	522621	Side Fire	315	CS5Q	Human	26	2006	6	28	2006	Tues	South Dakota	43.2342	-102.474	0.1	SIDE FIRE										2810	Pine Ridge	Pine Ridge			tribal
3903	BIA	GPR	SDPRA	Pine Ridge Agency	522618	Alley	316	CS5R	Human	26	2006	6	28	2006	Tues	South Dakota	43.0242	-102.549	0.3	ALLEY										2810	Pine Ridge	Pine Ridge			tribal
3904	BIA	GPR	SDPRA	Pine Ridge Agency	522617	Sams Place	317	CS5S	Human	26	2006	6	28	2006	Tues	South Dakota	43.0622	-102.565	0.5	SAMS PLACE										2810	Pine Ridge	Pine Ridge			tribal
3905	BIA	GPR	SDPRA	Pine Ridge Agency	522615	Murdock	318	CS5T	Human	26	2006	6	28	2006	Tues	South Dakota	43.0239	-102.547	1	MURDOCK										2810	Pine Ridge	Pine Ridge			tribal
3906	BIA	GPR	SDPRA	Pine Ridge Agency	522613	MurdockII	319	CS5U	Human	26	2006	6	28	2006	Tues	South Dakota	43.0256	-102.548	0.1	MURDOCKII	Fee	CNTY	County of Shannon	CNTY	LP	LP	Unknown Park	Unknown Park	SD	2810	Pine Ridge	Pine Ridge		Unknown Park	tribal
3907	BIA	GPR	SDPRA	Pine Ridge Agency	522611	Ditch	320	CS5X	Human	26	2006	6	28	2006	Tues	South Dakota	43.0225	-102.549	0.1	DITCH										2810	Pine Ridge	Pine Ridge			tribal
3908	BIA	GPR	SDPRA	Pine Ridge Agency	522609	Whit Fire	321	CS52	Human	26	2006	6	28	2006	Tues	South Dakota	43.2494	-102.473	1	WHIT FIRE										2810	Pine Ridge	Pine Ridge			tribal
3909	BIA	GPR	SDPRA	Pine Ridge Agency	522608	Lays Bad	322	CS51	Human	26	2006	6	28	2006	Tues	South Dakota	43.32	-102.368	3	LAYS BAD										2810	Pine Ridge	Pine Ridge			tribal
3910	BIA	GPR	SDPRA	Pine Ridge Agency	522606	Weston	323	CS52	Human	26	2006	6	28	2006	Tues	South Dakota	43.1853	-102.744	0.1	WESTON										2810	Pine Ridge	Pine Ridge			tribal
3911	BIA	GPR	SDPRA	Pine Ridge Agency	522605	Sam	324	CS53	Human	26	2006	6	28	2006	Tues	South Dakota	43.0353	-102.559	0.1	SAM										2810	Pine Ridge	Pine Ridge			tribal
3912	BIA	GPR	SDPRA	Pine Ridge Agency	522604	Kelly	325	CS54	Human	26	2006	6	28	2006	Tues	South Dakota	43.1861	-102.74	0.2	KELLY										2810	Pine Ridge	Pine Ridge			tribal
3913	BIA	GPR	SDPRA	Pine Ridge Agency	522602	Pullium	326	CS55	Human	26	2006	6	28	2006	Tues	South Dakota	43.0231	-102.554	0.1	PULLIUM										2810	Pine Ridge	Pine Ridge			tribal
4847	BIA	GPR	SDRBA	Rosebud Agency	528579	Play Ground	106	CV1H	Human	26	2006	6	28	2006	Tues	South Dakota	43.2492	-100.836	0.1	PLAY GROUND										3235	Rosebud	Rosebud			tribal
4848	BIA	GPR	SDRBA	Rosebud Agency	528580	Don't Know	107	CV1J	Human	26	2006	6	28	2006	Tues	South Dakota	43.2397	-100.841	0.1	DON'T KNOW										3235	Rosebud	Rosebud			tribal
4849	BIA	GPR	SDRBA	Rosebud Agency	528581	Zondo	108	CV1L	Human	26	2006	6	28	2006	Tues	South Dakota	43.2403	-100.858	0.1	ZONDO										3235	Rosebud	Rosebud			tribal
4850	BIA	GPR	SDRBA	Rosebud Agency	528583	Whistler	109	CV1M	Human	26	2006	6	28	2006	Tues	South Dakota	43.2347	-100.859	0.1	WHISTLER										3235	Rosebud	Rosebud			tribal
4851	BIA	GPR	SDRBA	Rosebud Agency	528586	Silver Fox	110	CV1N	Human	26	2006	6	28	2006	Tues	South Dakota	43.2628	-100.847	0.1	SILVER FOX										3235	Rosebud	Rosebud			tribal
4852	BIA	GPR	SDRBA	Rosebud Agency	528588	Good One	111	CV1P	Human	26	2006	6	28	2006	Tues	South Dakota	43.1458	-100.901	0.1	GOOD ONE										3235	Rosebud	Rosebud			tribal
4853	BIA	GPR	SDRBA	Rosebud Agency	528599	Allstop	112	CV1Q	Human	26	2006	6	28	2006	Tues	South Dakota	43.2444	-100.84	0.2	ALLSTOP										3235	Rosebud	Rosebud			tribal
4854	BIA	GPR	SDRBA	Rosebud Agency	528600	W.R. Lagoon	113	CV1R	Human	26	2006	6	28	2006	Tues	South Dakota	43.5725	-100.752	3	W.R. LAGOON										3235	Rosebud	Rosebud			tribal
4855	BIA	GPR	SDRBA	Rosebud Agency	528601	Black Bear	114	CV1V	Human	26	2006	6	28	2006	Tues	South Dakota	43.18	-100.949	0.1	BLACK BEAR										3235	Rosebud	Rosebud			tribal
4856	BIA	GPR	SDRBA	Rosebud Agency	528602	Right Side	115	CV1X	Human	26	2006	6	28	2006	Tues	South Dakota	43.1425	-100.918	0.1	RIGHT SIDE										3235	Rosebud	Rosebud			tribal
4857	BIA	GPR	SDRBA	Rosebud Agency	528603	She Panics	116	CV10	Human	26	2006	6	28	2006	Tues	South Dakota	43.2455	-100.844	1	SHE PANICS										3235	Rosebud	Rosebud			tribal
4858	BIA	GPR	SDRBA	Rosebud Agency	528604	Smith	117	CV19	Human	26	2006	6	28	2006	Tues	South Dakota	43.3211	-101.03	0.1	SMITH										3235	Rosebud	Rosebud			tribal
4859	BIA	GPR	SDRBA	Rosebud Agency	528605	Pow-Wow 2	118	CV2C	Human	26	2006	6	28	2006	Tues	South Dakota	43.3025	-100.628	0.1	POW-WOW 2										3235	Rosebud	Rosebud			tribal
4860	BIA	GPR	SDRBA	Rosebud Agency	528606	4 Pines	119	CV2D	Human	26	2006	6	28	2006	Tues	South Dakota	43.2475	-100.855	0.5	4 PINES										3235	Rosebud	Rosebud			tribal
6534	BIA	NWR	WASPA	Spokane Agency	526476	RH fire	64	CSQ8	Human	26	2006	6	28	2006	Tues	Washington	47.8846	-117.961	1	RH FIRE										3940	Spokane	Spokane			tribal
7980	BIA	RMR	MTCRA	Crow Agency	534803	NOMEE	107	CS41	Human	26	2006	6	28	2006	Tues	Montana	45.3103	-107.37	0.2	NOMEE	Fee	BLM		BLM	PUB		Billings Field Office	Billings Field Office	MT	845	Crow	Crow		Billings Field Office	tribal
7981	BIA	RMR	MTCRA	Crow Agency	534814	PONCH CORNOR	109	CTB1	Human	26	2006	6	28	2006	Tues	Montana	45.6069	-107.465	0.1	PONCH CORNOR										845	Crow	Crow			tribal
7982	BIA	RMR	MTCRA	Crow Agency	534821	WATER TOWER1	110	CUY2	Human	26	2006	6	28	2006	Tues	Montana	45.6075	-107.471	0.1	WATER TOWER1										845	Crow	Crow			tribal
8455	BIA	RMR	MTFPA	Fort Peck Agency	530870	4th & B	151	CSY9	Human	26	2006	6	28	2006	Tues	Montana	48.1086	-105.186	0.1	4TH & B										1250	Fort Peck	Fort Peck			tribal
8740	BIA	RMR	MTNCA	Northern Cheyenne Agency	526032	BRIDGE	74	CS1D	Human	26	2006	6	28	2006	Tues	Montana	45.6194	-106.667	0.1	BRIDGE										2490	Northern Cheyenne	Northern Cheyenne			tribal
9061	BIA	SPR	OKANA	Anadarko Agency	522264	RATT-DOG	6110	CS09	Human	26	2006	6	28	2006	Tues	Oklahoma	34.963	-98.3386	140	RATT-DOG										5720	Kiowa-Comanche-Apache-Fort Sill Apache	Kiowa-Comanche-Apache-Fort Sill Apache			tribal
9760	BIA	WER	UTUOA	Uintah and Ouray Agency	535042	NWNeola2	41	CSQ6	Human	26	2006	6	28	2006	Tues	Utah	40.4869	-110.036	2.4	NWNEOLA2										4390	Uintah and Ouray	Uintah and Ouray			tribal
9761	BIA	WER	UTUOA	Uintah and Ouray Agency	536059	Fireworks	43	CS37	Human	26	2006	6	28	2006	Tues	Utah	40.2906	-109.863	0.3	FIREWORKS										4390	Uintah and Ouray	Uintah and Ouray			tribal
10039	BLM	ID	IDBUD	Burley Field Office	522382	SCHODDE		CS0L	Human	26	2006	6	28	2006	Tues	Idaho	42.6508	-113.991	673.5	SCHODDE	Fee	USBR	Unknown	USBR	FOTH	Other Bureau of Reclamation Land	Minidoka Project	Minidoka Project	ID				Other Bureau of Reclamation Land	Minidoka Project	public
4172	BIA	GPR	SDPRA	Pine Ridge Agency	549800	After Midnight	248	DK73	Human	26	2007	6	28	2007	Wed	South Dakota	43.0128	-102.555	0.1	AFTER MIDNIGHT										2810	Pine Ridge	Pine Ridge			tribal
4173	BIA	GPR	SDPRA	Pine Ridge Agency	542714	The Hut	249	DK74	Human	26	2007	6	28	2007	Wed	South Dakota	43.0222	-102.552	0.1	THE HUT										2810	Pine Ridge	Pine Ridge			tribal
4174	BIA	GPR	SDPRA	Pine Ridge Agency	542717	Towal	250	DLA2	Human	26	2007	6	28	2007	Wed	South Dakota	43.0219	-102.583	1	TOWAL										2810	Pine Ridge	Pine Ridge			tribal
4175	BIA	GPR	SDPRA	Pine Ridge Agency	542722	Take Your Time	251	DLA9	Human	26	2007	6	28	2007	Wed	South Dakota	43.0233	-102.554	0.3	TAKE YOUR TIME										2810	Pine Ridge	Pine Ridge			tribal
4176	BIA	GPR	SDPRA	Pine Ridge Agency	542724	Burn	252	DLA3	Human	26	2007	6	28	2007	Wed	South Dakota	43.0242	-102.555	6	BURN										2810	Pine Ridge	Pine Ridge			tribal
4177	BIA	GPR	SDPRA	Pine Ridge Agency	542726	Ice Box	253	DLA4	Human	26	2007	6	28	2007	Wed	South Dakota	43.0381	-102.561	2	ICE BOX										2810	Pine Ridge	Pine Ridge			tribal
4178	BIA	GPR	SDPRA	Pine Ridge Agency	542730	Smokey	254	DLA5	Human	26	2007	6	28	2007	Wed	South Dakota	43.2339	-102.474	0.1	SMOKEY										2810	Pine Ridge	Pine Ridge			tribal
4179	BIA	GPR	SDPRA	Pine Ridge Agency	542731	Red Star	255	DLA6	Human	26	2007	6	28	2007	Wed	South Dakota	43.0297	-102.553	0.5	RED STAR										2810	Pine Ridge	Pine Ridge			tribal
4182	BIA	GPR	SDPRA	Pine Ridge Agency	542736	Jim bob	258	DLB1	Human	26	2007	6	28	2007	Wed	South Dakota	43.025	-102.548	0.1	JIM BOB										2810	Pine Ridge	Pine Ridge			tribal
4183	BIA	GPR	SDPRA	Pine Ridge Agency	542739	Sprinkler	259	DLB2	Human	26	2007	6	28	2007	Wed	South Dakota	43.0281	-102.551	0.1	SPRINKLER										2810	Pine Ridge	Pine Ridge			tribal
4184	BIA	GPR	SDPRA	Pine Ridge Agency	542759	DJ JR	261	DLB4	Human	26	2007	6	28	2007	Wed	South Dakota	43.0308	-102.551	0.5	DJ JR										2810	Pine Ridge	Pine Ridge			tribal
4185	BIA	GPR	SDPRA	Pine Ridge Agency	542761	In The Middle	262	DLB5	Human	26	2007	6	28	2007	Wed	South Dakota	43.0317	-102.551	0.1	IN THE MIDDLE										2810	Pine Ridge	Pine Ridge			tribal
4186	BIA	GPR	SDPRA	Pine Ridge Agency	542765	Different	264	DLB8	Human	26	2007	6	28	2007	Wed	South Dakota	43.0289	-102.553	0.1	DIFFERENT										2810	Pine Ridge	Pine Ridge			tribal
4187	BIA	GPR	SDPRA	Pine Ridge Agency	542766	Smoker	265	DLB9	Human	26	2007	6	28	2007	Wed	South Dakota	43.1875	-102.736	0.1	SMOKER										2810	Pine Ridge	Pine Ridge			tribal
4188	BIA	GPR	SDPRA	Pine Ridge Agency	542767	Cohen Home	266	DLC0	Human	26	2007	6	28	2007	Wed	South Dakota	43.0331	-102.557	0.2	COHEN HOME										2810	Pine Ridge	Pine Ridge			tribal
4189	BIA	GPR	SDPRA	Pine Ridge Agency	542769	Senior	267	DLC1	Human	26	2007	6	28	2007	Wed	South Dakota	43.1867	-102.744	0.1	SENIOR										2810	Pine Ridge	Pine Ridge			tribal
4190	BIA	GPR	SDPRA	Pine Ridge Agency	542783	Flutie	268	DLC2	Human	26	2007	6	28	2007	Wed	South Dakota	43.0222	-102.884	0.1	FLUTIE										2810	Pine Ridge	Pine Ridge			tribal
4191	BIA	GPR	SDPRA	Pine Ridge Agency	542784	Dude	269	DLC3	Human	26	2007	6	28	2007	Wed	South Dakota	43.02	-102.543	0.1	DUDE										2810	Pine Ridge	Pine Ridge			tribal
4192	BIA	GPR	SDPRA	Pine Ridge Agency	542785	Fence	270	DLC4	Human	26	2007	6	28	2007	Wed	South Dakota	43.0203	-102.552	0.1	FENCE										2810	Pine Ridge	Pine Ridge			tribal
4193	BIA	GPR	SDPRA	Pine Ridge Agency	542788	Manor Fire	271	DLC5	Human	26	2007	6	28	2007	Wed	South Dakota	43.0322	-102.624	0.1	MANOR FIRE										2810	Pine Ridge	Pine Ridge			tribal
4194	BIA	GPR	SDPRA	Pine Ridge Agency	542820	Guns	272	DLC6	Human	26	2007	6	28	2007	Wed	South Dakota	43.0294	-102.553	1	GUNS										2810	Pine Ridge	Pine Ridge			tribal
4195	BIA	GPR	SDPRA	Pine Ridge Agency	542821	Little Guys	273	DLC7	Human	26	2007	6	28	2007	Wed	South Dakota	43.2311	-102.47	1	LITTLE GUYS										2810	Pine Ridge	Pine Ridge			tribal
4196	BIA	GPR	SDPRA	Pine Ridge Agency	542822	714	274	DLC8	Human	26	2007	6	28	2007	Wed	South Dakota	43.0206	-102.552	0.5	714										2810	Pine Ridge	Pine Ridge			tribal
4197	BIA	GPR	SDPRA	Pine Ridge Agency	542824	Turn	275	DLC9	Human	26	2007	6	28	2007	Wed	South Dakota	43.0267	-102.54	0.1	TURN										2810	Pine Ridge	Pine Ridge			tribal
4198	BIA	GPR	SDPRA	Pine Ridge Agency	542827	Big Flame	276	DLD0	Human	26	2007	6	28	2007	Wed	South Dakota	43.0239	-102.552	0.1	BIG FLAME										2810	Pine Ridge	Pine Ridge			tribal
4199	BIA	GPR	SDPRA	Pine Ridge Agency	542828	Foamless	277	DLD1	Human	26	2007	6	28	2007	Wed	South Dakota	43.0294	-102.536	0.1	FOAMLESS										2810	Pine Ridge	Pine Ridge			tribal
4200	BIA	GPR	SDPRA	Pine Ridge Agency	542842	4 Trucks	278	DLD2	Human	26	2007	6	28	2007	Wed	South Dakota	43.0344	-102.556	5	4 TRUCKS										2810	Pine Ridge	Pine Ridge			tribal
4201	BIA	GPR	SDPRA	Pine Ridge Agency	542843	Two Truck	279	DLD3	Human	26	2007	6	28	2007	Wed	South Dakota	43.0228	-102.55	0.1	TWO TRUCK										2810	Pine Ridge	Pine Ridge			tribal
4202	BIA	GPR	SDPRA	Pine Ridge Agency	542844	Minnies	280	DLD4	Human	26	2007	6	28	2007	Wed	South Dakota	43.0322	-102.558	0.1	MINNIES										2810	Pine Ridge	Pine Ridge			tribal
4962	BIA	GPR	SDRBA	Rosebud Agency	543148	Mad Dog	63	DK9R	Human	26	2007	6	28	2007	Wed	South Dakota	43.2544	-100.941	0.1	MAD DOG										3235	Rosebud	Rosebud			tribal
4963	BIA	GPR	SDRBA	Rosebud Agency	543150	4-Times	64	DK9T	Human	26	2007	6	28	2007	Wed	South Dakota	43.23	-100.851	0.1	4-TIMES										3235	Rosebud	Rosebud			tribal
4964	BIA	GPR	SDRBA	Rosebud Agency	543154	Scout	65	DK9U	Human	26	2007	6	28	2007	Wed	South Dakota	43.2403	-100.84	0.1	SCOUT										3235	Rosebud	Rosebud			tribal
6316	BIA	NWR	WACOA	Colville Agency	544916	Deb Louie Residence	136	DL11	Human	26	2007	6	28	2007	Wed	Washington	48.1422	-118.975	0.1	DEB LOUIE RESIDENCE										760	Colville	Colville			tribal
7419	BIA	RMR	MTBFA	Blackfeet Agency	542295	Cooper Fire	41	DK87	Human	26	2007	6	28	2007	Wed	Montana	48.5758	-113.023	0.1	COOPER FIRE										305	Blackfeet	Blackfeet			tribal
9451	BIA	SWR	NMZUA	Zuni Agency	542841	St. Anthony	46	DK8E	Human	26	2007	6	28	2007	Wed	New Mexico	35.082	-108.851	0.2	ST. ANTHONY										4785	Zuni	Zuni			tribal
4248	BIA	GPR	SDPRA	Pine Ridge Agency	574297	FOUR WHEELER	79	D88U	Human	26	2008	6	28	2008	Fri	South Dakota	43.0214	-102.563	0.2	FOUR WHEELER										2810	Pine Ridge	Pine Ridge			tribal
4249	BIA	GPR	SDPRA	Pine Ridge Agency	574299	CIRCLE	80	D88V	Human	26	2008	6	28	2008	Fri	South Dakota	43.0211	-102.55	0.1	CIRCLE										2810	Pine Ridge	Pine Ridge			tribal
6776	BIA	NWR	WAYAA	Yakama Agency	576563	Fort Extension	36	D88J	Human	26	2008	6	28	2008	Fri	Washington	46.333	-120.725	30	FORT EXTENSION										4690	Yakama Nation	Yakama Nation			tribal
8056	BIA	RMR	MTCRA	Crow Agency	579228	Burton	73	D89L	Human	26	2008	6	28	2008	Fri	Montana	45.6305	-108.409	0.1	BURTON										845	Crow	Crow			tribal
650	FS	5	513	Sequoia National Forest	1482309	FAIRVIEW	23	P5EX8T	Human	26	2009	6	28	2009	Sat	California	35.9333	-118.493	120.1	FAIRVIEW	Fee	USFS	USDA FOREST SERVICE	USFS	NF	NF	Sequoia National Forest	Sequoia National Forest	CA				National park or forest	Sequoia National Forest	public
2267	BIA	GPR	NDSRA	Standing Rock Agency	587994	Shoots The Enemy	12	E0BA	Human	26	2009	6	28	2009	Sat	North Dakota	46.095	-100.636	6.3	SHOOTS THE ENEMY	Fee	UNK	Unknown	USACE	REC	Recreation Area	Oaha Recreation Area	OAHA	ND	3970	Standing Rock	Standing Rock		OAHA	tribal
2268	BIA	GPR	NDSRA	Standing Rock Agency	588085	White Lightning	14	E0BT	Human	26	2009	6	28	2009	Sat	North Dakota	46.0886	-100.662	0.1	WHITE LIGHTNING										3970	Standing Rock	Standing Rock			tribal
2269	BIA	GPR	NDSRA	Standing Rock Agency	588090	Elk	15	E0BV	Human	26	2009	6	28	2009	Sat	North Dakota	46.0908	-100.654	0.1	ELK										3970	Standing Rock	Standing Rock			tribal
3061	BIA	GPR	SDCRA	Cheyenne River Agency	587984	FOXY 67	27	E0AV	Human	26	2009	6	28	2009	Sat	South Dakota	44.9972	-101.205	0.1	FOXY 67										605	Cheyenne River	Cheyenne River			tribal
5005	BIA	GPR	SDRBA	Rosebud Agency	587963	CROW EAGLE	72	EZ9H	Human	26	2009	6	28	2009	Sat	South Dakota	43.1558	-100.908	0.1	CROW EAGLE										3235	Rosebud	Rosebud			tribal
5006	BIA	GPR	SDRBA	Rosebud Agency	587976	SOUTH 24	73	EZ93	Human	26	2009	6	28	2009	Sat	South Dakota	43.2997	-100.626	0.1	SOUTH 24										3235	Rosebud	Rosebud			tribal
5988	BIA	NWR	ORWSA	Warm Springs Agency	589184	1745 Bray	29	EZ9J	Human	26	2009	6	28	2009	Sat	Oregon	44.7564	-121.284	0.1	1745 BRAY										4545	Warm Springs	Warm Springs			tribal
6333	BIA	NWR	WACOA	Colville Agency	596885	Inchelium School	113	EZ9G	Human	26	2009	6	28	2009	Sat	Washington	48.3025	-118.195	0.5	INCHELIUM SCHOOL										760	Colville	Colville			tribal
6786	BIA	NWR	WAYAA	Yakama Agency	588772	Ransier Rd.	51	E0AB	Human	26	2009	6	28	2009	Sat	Washington	46.362	-120.734	358	RANSIER RD.										4690	Yakama Nation	Yakama Nation			tribal
6787	BIA	NWR	WAYAA	Yakama Agency	588812	4391 S. Wiley Rd	53	E0CR	Human	26	2009	6	28	2009	Sat	Washington	46.5285	-120.645	0.2	4391 S. WILEY RD										4690	Yakama Nation	Yakama Nation			tribal
7469	BIA	RMR	MTBFA	Blackfeet Agency	588574	GOBERT FIRE	25	EZ99	Human	26	2009	6	28	2009	Sat	Montana	48.5647	-113.011	0.1	GOBERT FIRE										305	Blackfeet	Blackfeet			tribal
7470	BIA	RMR	MTBFA	Blackfeet Agency	588592	ZUBACK FIRE	26	E0AF	Human	26	2009	6	28	2009	Sat	Montana	48.5022	-113.123	0.1	ZUBACK FIRE										305	Blackfeet	Blackfeet			tribal
964	FS	5	510	Six Rivers National Forest	1488602	LOW WATER	6	P5FHF4	Human	26	2010	6	28	2010	Sun	California	40.8353	-123.568	2	LOW WATER													National park or forest	Six Rivers National Forest	public
4302	BIA	GPR	SDPRA	Pine Ridge Agency	603002	Cluster	68	FHN6	Human	26	2010	6	28	2010	Sun	South Dakota	43.1939	-102.741	0.1	CLUSTER										2810	Pine Ridge	Pine Ridge			tribal
6344	BIA	NWR	WACOA	Colville Agency	603277	Moccasin Run #1	92	FHG2	Human	26	2010	6	28	2010	Sun	Washington	48.3009	-118.193	0.1	MOCCASIN RUN #1										760	Colville	Colville			tribal
9300	BIA	SWR	COUMA	Ute Mountain Ute Agency	603081	Sundance	38	FHE2	Human	26	2010	6	28	2010	Sun	Colorado	37.2134	-108.733	0.1	SUNDANCE										4470	Ute Mountain	Ute Mountain			tribal
10457	BLM	NV	NVLVD	Las Vegas Field Office	603050	Mule Springs		FHF1	Human	26	2010	6	28	2010	Sun	Nevada	36.0267	-115.583	20	MULE SPRINGS	Fee	BLM		BLM	PUB		Las Vegas Field Office	Las Vegas Field Office	NV					Las Vegas Field Office	public
2864	BIA	GPR	SDCCA	Crow Creek Agency	621030	Starch	21	F5UG	Human	26	2011	6	28	2011	Mon	South Dakota	44.0592	-99.4383	0.2	STARCH										855	Crow Creek	Crow Creek			tribal
2352	BIA	GPR	NDSRA	Standing Rock Agency	641844	ELK	109	GZ2Y	Human	26	2012	6	28	2012	Wed	North Dakota	46.0911	-100.659	0.1	ELK										3970	Standing Rock	Standing Rock			tribal
2353	BIA	GPR	NDSRA	Standing Rock Agency	641847	Golden Eagle	110	GZ3G	Human	26	2012	6	28	2012	Wed	North Dakota	46.0931	-100.656	0.1	GOLDEN EAGLE										3970	Standing Rock	Standing Rock			tribal
2354	BIA	GPR	NDSRA	Standing Rock Agency	641850	5388	111	GZ3J	Human	26	2012	6	28	2012	Wed	South Dakota	45.8119	-100.819	1	5388										3970	Standing Rock	Standing Rock			tribal
2355	BIA	GPR	NDSRA	Standing Rock Agency	641853	Playground	112	GZ3K	Human	26	2012	6	28	2012	Wed	North Dakota	46.0911	-100.653	0.2	PLAYGROUND										3970	Standing Rock	Standing Rock			tribal
2356	BIA	GPR	NDSRA	Standing Rock Agency	641861	244 Fire	113	GZ3L	Human	26	2012	6	28	2012	Wed	South Dakota	45.767	-101.081	0.1	244 FIRE										3970	Standing Rock	Standing Rock			tribal
2357	BIA	GPR	NDSRA	Standing Rock Agency	641901	Fireworks Stand	115	GZ7V	Human	26	2012	6	28	2012	Wed	North Dakota	46.0888	-100.662	0.1	FIREWORKS STAND										3970	Standing Rock	Standing Rock			tribal
2670	BIA	GPR	NDTMA	Turtle Mountain Agency	641350	FAINE 2	185	GZ44	Human	26	2012	6	28	2012	Wed	North Dakota	48.9017	-99.743	0.3	FAINE 2										4345	Turtle Mountain	Turtle Mountain			tribal
2867	BIA	GPR	SDCCA	Crow Creek Agency	637795	Rookie 1	37	CZ1X	Human	26	2012	6	28	2012	Wed	South Dakota	44.0731	-99.47	0.5	ROOKIE 1										855	Crow Creek	Crow Creek			tribal
2868	BIA	GPR	SDCCA	Crow Creek Agency	638294	Smelly	38	GZ5C	Human	26	2012	6	28	2012	Wed	South Dakota	44.0761	-99.4342	0.1	SMELLY										855	Crow Creek	Crow Creek			tribal
2869	BIA	GPR	SDCCA	Crow Creek Agency	638296	Christian	39	GZ5D	Human	26	2012	6	28	2012	Wed	South Dakota	44.0769	-99.4319	0.1	CHRISTIAN										855	Crow Creek	Crow Creek			tribal
4379	BIA	GPR	SDPRA	Pine Ridge Agency	637941	Pledge	221	GZ48	Human	26	2012	6	28	2012	Wed	South Dakota	43.0314	-102.553	0.1	PLEDGE										2810	Pine Ridge	Pine Ridge			tribal
7556	BIA	RMR	MTBFA	Blackfeet Agency	640700	FLAT	50	GZ3Q	Human	26	2012	6	28	2012	Wed	Montana	48.5512	-113.017	0.1	FLAT										305	Blackfeet	Blackfeet			tribal
7557	BIA	RMR	MTBFA	Blackfeet Agency	640709	ARBOR	51	GZ3S	Human	26	2012	6	28	2012	Wed	Montana	48.5581	-113.023	0.1	ARBOR										305	Blackfeet	Blackfeet			tribal
8304	BIA	RMR	MTFBA	Fort Belknap Agency	642942	Bottle Rocket Show	24	GZ6E	Human	26	2012	6	28	2012	Wed	Montana	48.4803	-108.758	0.1	BOTTLE ROCKET SHOW										1150	Fort Belknap	Fort Belknap			tribal
8541	BIA	RMR	MTFPA	Fort Peck Agency	642059	403 East Dawson	101	GZ5N	Human	26	2012	6	28	2012	Wed	Montana	48.0861	-105.636	0.1	403 EAST DAWSON										1250	Fort Peck	Fort Peck			tribal
8766	BIA	RMR	MTNCA	Northern Cheyenne Agency	637883	CLUSTER	28	GZ7F	Human	26	2012	6	28	2012	Wed	Montana	45.6231	-106.747	0.5	CLUSTER										2490	Northern Cheyenne	Northern Cheyenne			tribal
8999	BIA	RMR	WYWRA	Wind River Agency	646065	Beaver Creek	74	GZU2	Human	26	2012	6	28	2012	Wed	Wyoming	42.9733	-108.771	1	BEAVER CREEK										4610	Wind River	Wind River			tribal
9770	BIA	WER	UTUOA	Uintah and Ouray Agency	648079	Richardson	42	GZ8V	Human	26	2012	6	28	2012	Wed	Utah	40.3033	-109.861	0.1	RICHARDSON										4390	Uintah and Ouray	Uintah and Ouray			tribal
2413	BIA	GPR	NDSRA	Standing Rock Agency	655139	Courts	66	HL89	Human	26	2013	6	28	2013	Thur	North Dakota	46.0961	-100.642	0.1	COURTS	Fee	UNK	Unknown	USACE	REC	Recreation Area	Oaha Recreation Area	OAHA	ND	3970	Standing Rock	Standing Rock		OAHA	tribal
2414	BIA	GPR	NDSRA	Standing Rock Agency	655298	Corner	67	HME4	Human	26	2013	6	28	2013	Thur	North Dakota	46.0874	-100.63	0.1	CORNER	Fee	UNK	Unknown	USACE	REC	Recreation Area	Oaha Recreation Area	OAHA	ND	3970	Standing Rock	Standing Rock		OAHA	tribal
2877	BIA	GPR	SDCCA	Crow Creek Agency	655291	Pepsi	25	HMZ1	Human	26	2013	6	28	2013	Thur	South Dakota	44.075	-99.4458	0.1	PEPSI										855	Crow Creek	Crow Creek			tribal
3102	BIA	GPR	SDCRA	Cheyenne River Agency	655268	Fence Line	39	HMD3	Human	26	2013	6	28	2013	Thur	South Dakota	45.0011	-101.231	0.2	FENCE LINE										605	Cheyenne River	Cheyenne River			tribal
7584	BIA	RMR	MTBFA	Blackfeet Agency	655594	EAST LAST STAR	33	HL8Q	Human	26	2013	6	28	2013	Thur	Montana	48.5695	-113.013	0.1	EAST LAST STAR										305	Blackfeet	Blackfeet			tribal
9116	BIA	SPR	OKANA	Anadarko Agency	655153	PEWO	1333	HMB5	Human	26	2013	6	28	2013	Thur	Oklahoma	34.8815	-98.3914	2.5	PEWO										5720	Kiowa-Comanche-Apache-Fort Sill Apache	Kiowa-Comanche-Apache-Fort Sill Apache			tribal
798	FS	5	516	Stanislaus National Forest	163933	GANNS	7	H6PM	Human	26	2014	6	28	2014	Fri	California	38.4192	-120.112	0.3	GANNS	Fee	USFS	USDA FOREST SERVICE	USFS	NF	NF	Stanislaus National Forest	Stanislaus National Forest	CA				National park or forest	Stanislaus National Forest	public
4479	BIA	GPR	SDPRA	Pine Ridge Agency	668428	Blanket	85	H6R4	Human	26	2014	6	28	2014	Fri	South Dakota	43.3105	-102.366	0.2	BLANKET										2810	Pine Ridge	Pine Ridge			tribal
7605	BIA	RMR	MTBFA	Blackfeet Agency	668665	287	24	H6RW	Human	26	2014	6	28	2014	Fri	Montana	48.5633	-112.891	0.1	287										305	Blackfeet	Blackfeet			tribal
8312	BIA	RMR	MTFBA	Fort Belknap Agency	668484	Cho	17	H6RU	Human	26	2014	6	28	2014	Fri	Montana	48.4322	-108.767	0.5	CHO										1150	Fort Belknap	Fort Belknap			tribal
2468	BIA	GPR	NDSRA	Standing Rock Agency	679836	Stone	77	JU2J	Human	26	2015	6	28	2015	Sat	North Dakota	46.3869	-100.595	0.3	STONE										3970	Standing Rock	Standing Rock			tribal
2469	BIA	GPR	NDSRA	Standing Rock Agency	679837	Roman	78	JU35	Human	26	2015	6	28	2015	Sat	South Dakota	45.8103	-100.818	0.1	ROMAN										3970	Standing Rock	Standing Rock			tribal
6567	BIA	NWR	WASPA	Spokane Agency	680326	Boom	30	JU5V	Human	26	2015	6	28	2015	Sat	Washington	47.8897	-117.951	1	BOOM										3940	Spokane	Spokane			tribal
6960	BIA	NWR	WAYAA	Yakama Agency	680363	Sunray Road	54	JU23	Human	26	2015	6	28	2015	Sat	Washington	46.3615	-120.597	0.1	SUNRAY ROAD										4690	Yakama Nation	Yakama Nation			tribal
7628	BIA	RMR	MTBFA	Blackfeet Agency	679848	202	32	JU30	Human	26	2015	6	28	2015	Sat	Montana	48.5464	-113.001	0.1	202										305	Blackfeet	Blackfeet			tribal
7629	BIA	RMR	MTBFA	Blackfeet Agency	679850	TIN	33	JU31	Human	26	2015	6	28	2015	Sat	Montana	48.6072	-113.028	0.1	TIN										305	Blackfeet	Blackfeet			tribal
7630	BIA	RMR	MTBFA	Blackfeet Agency	679851	HIDDEN	34	JU22	Human	26	2015	6	28	2015	Sat	Montana	48.5753	-113.003	0.3	HIDDEN										305	Blackfeet	Blackfeet			tribal
8135	BIA	RMR	MTCRA	Crow Agency	680123	SWAN	67	JVN4	Human	26	2015	6	28	2015	Sat	Montana	45.4294	-108.531	0.1	SWAN										845	Crow	Crow			tribal
10193	BLM	MT	MTBUD	Butte Field Office	686077	Lane		JU41	Human	26	2015	6	28	2015	Sat	Montana	45.7026	-110.269	96	LANE	Fee	BLM		BLM	PUB		Butte Field Office	Butte Field Office	MT					Butte Field Office	public
2	FS	5	507	Los Padres National Forest	6762717	Cave	11	EK1Y	Human	26	2016	6	28	2016	Mon	California	34.4911	-119.791	0.08	CAVE	Fee	USFS	USDA FOREST SERVICE	USFS	NF	NF	Los Padres National Forest	Los Padres National Forest	CA				National park or forest	Los Padres National Forest	public
23	FS	6	602	Fremont-Winema National Forest	6713788	Castle	13	KCT3	Human	26	2016	6	28	2016	Mon	Oregon	42.5569	-121.834	0.25	CASTLE	Fee	USFS	USDA FOREST SERVICE	USFS	NF	NF	Winema National Forest	Fremont-Winema National Forest	OR				NF	Fremont-Winema National Forest	public
1806	BIA	GPR	NDFBA	Fort Berthold Agency	692794	BEARSTAIL	44	KC3Y	Human	26	2016	6	28	2016	Mon	North Dakota	47.6819	-102.715	1	BEARSTAIL										1160	Fort Berthold	Fort Berthold			tribal
3134	BIA	GPR	SDCRA	Cheyenne River Agency	692658	COOKING	38	KCM0	Human	26	2016	6	28	2016	Mon	South Dakota	44.9959	-101.204	0.3	COOKING										605	Cheyenne River	Cheyenne River			tribal
4532	BIA	GPR	SDPRA	Pine Ridge Agency	692747	BACK 2 BACK	103	KC0B	Human	26	2016	6	28	2016	Mon	South Dakota	43.0234	-102.563	0.1	BACK 2 BACK										2810	Pine Ridge	Pine Ridge			tribal
5080	BIA	GPR	SDRBA	Rosebud Agency	701162	Out of hand	56	KCM6	Human	26	2016	6	28	2016	Mon	South Dakota	43.2467	-100.837	0.1	OUT OF HAND										3235	Rosebud	Rosebud			tribal
7691	BIA	RMR	MTBFA	Blackfeet Agency	693217	SUNKIST	51	KCV7	Human	26	2016	6	28	2016	Mon	Montana	48.5728	-113.025	0.1	SUNKIST										305	Blackfeet	Blackfeet			tribal
7692	BIA	RMR	MTBFA	Blackfeet Agency	698508	HOSPITAL	53	KCV9	Human	26	2016	6	28	2016	Mon	Montana	48.5644	-113.022	0.1	HOSPITAL										305	Blackfeet	Blackfeet			tribal
429	FS	5	501	Angeles National Forest	84734		41		Human	26	1980	6	29	1980	Fri	California	34.5478	-118.509	50		Fee	USFS	USDA FOREST SERVICE	USFS	NF	NF	Angeles National Forest	Angeles National Forest	CA				National park or forest	Saint Francis Dam Disaster National Monument	public
10128	BLM	ID	IDSHD	Shoshone District	89115	OWINZA 3		2209	Human	26	1980	6	29	1980	Fri	Idaho	42.8999	-114.067	30	OWINZA 3	Fee	BLM		BLM	PUB		Shoshone Field Office	Shoshone Field Office	ID					Shoshone Field Office	public
10287	BLM	NV	NVLVD	Las Vegas Field Office	86239	MILE 24		4296	Human	26	1981	6	29	1981	Sat	Nevada	36.0166	-115.718	0	MILE 24	Fee	BLM		BLM	PUB		Las Vegas Field Office	Las Vegas Field Office	NV					Las Vegas Field Office	public
10313	BLM	NV	NVLVD	Las Vegas Field Office	82561	LAUGHLIN		4339	Human	26	1982	6	29	1982	Sun	Nevada	35.15	-114.718	0	LAUGHLIN	Fee	BLM		BLM	PUB		Las Vegas Field Office	Las Vegas Field Office	NV					Las Vegas Field Office	public
10335	BLM	NV	NVLVD	Las Vegas Field Office	79450	PETROGLYPH		4279	Human	26	1983	6	29	1983	Mon	Nevada	36.0166	-115.468	0	PETROGLYPH	Fee	BLM		BLM	PUB		Red Rock/Sloan Field Office	Red Rock/Sloan Field Office	NV				National park or forest	Red Rock Canyon National Conservation Area	public
10336	BLM	NV	NVLVD	Las Vegas Field Office	79451	MM 31		4280	Human	26	1983	6	29	1983	Mon	Nevada	36.05	-115.734	0	MM 31	Fee	BLM		BLM	PUB		Las Vegas Field Office	Las Vegas Field Office	NV					Las Vegas Field Office	public
10337	BLM	NV	NVLVD	Las Vegas Field Office	79453	DEVICE		4282	Human	26	1983	6	29	1983	Mon	Nevada	36.0333	-115.601	0	DEVICE	Fee	BLM		BLM	PUB		Las Vegas Field Office	Las Vegas Field Office	NV					Las Vegas Field Office	public
10338	BLM	NV	NVLVD	Las Vegas Field Office	79454	MM 17		4283	Human	26	1983	6	29	1983	Mon	Nevada	36.0166	-115.451	0	MM 17	Fee	BLM		BLM	PUB		Red Rock/Sloan Field Office	Red Rock/Sloan Field Office	NV				National park or forest	Red Rock Canyon National Conservation Area	public
3410	BIA	GPR	SDPRA	Pine Ridge Agency	310108	WATER TOWE	554		Human	26	1984	6	29	1984	Wed	South Dakota	43.0186	-102.572	1	WATER TOWE										2810	Pine Ridge	Pine Ridge			tribal
10358	BLM	NV	NVLVD	Las Vegas Field Office	75734	MM 38		K411	Human	26	1984	6	29	1984	Wed	Nevada	36.0666	-115.784	0	MM 38	Fee	BLM		BLM	PUB		Las Vegas Field Office	Las Vegas Field Office	NV					Las Vegas Field Office	public
10359	BLM	NV	NVLVD	Las Vegas Field Office	75735	MM 41		K412	Human	26	1984	6	29	1984	Wed	Nevada	36.0833	-115.817	0	MM 41	Fee	BLM		BLM	PUB		Las Vegas Field Office	Las Vegas Field Office	NV					Las Vegas Field Office	public
1596	FS	1	114	Kootenai National Forest	12207		43		Human	26	1985	6	29	1985	Thur	Montana	48.3667	-115.367	0.1																private
3150	BIA	GPR	SDLBA	Lower Brule Agency	332334	MTEMT	7		Human	26	1985	6	29	1985	Thur	South Dakota	44.0667	-99.5837	0.3	MTEMT										2030	Lower Brule	Lower Brule			tribal
4575	BIA	GPR	SDRBA	Rosebud Agency	316961	RIVER	89		Human	26	1985	6	29	1985	Thur	South Dakota	43.5764	-100.755	2	RIVER															private
6160	BIA	NWR	WACOA	Colville Agency	437964	STENSGAR32	58		Human	26	1985	6	29	1985	Thur	Washington	48.1432	-118.942	3	STENSGAR32										760	Colville	Colville			tribal
6434	BIA	NWR	WASPA	Spokane Agency	451445	SAMUELS	7		Human	26	1985	6	29	1985	Thur	Washington	47.881	-117.874	20	SAMUELS										3940	Spokane	Spokane			tribal
7755	BIA	RMR	MTCRA	Crow Agency	356764	BLACKSMITH	43		Human	26	1985	6	29	1985	Thur	Montana	45.5833	-107.484	0.2	BLACKSMITH										845	Crow	Crow			tribal
10860	NPS	IMRO	TXLAP	Lake Meredith National Recreation Area	268680	Triangle	8506		Human	26	1985	6	29	1985	Thur	Texas	35.7266	-101.565	0.1	TRIANGLE	Fee	NPS	NPS	NPS	NRA	National Recreation Area	Lake Meredith National Recreation Area	LAMR	TX				National park or forest	Lake Meredith National Recreation Area	public
5245	BIA	MWR	WIMEA	Menominee Tribe	385389	MINNOW CRK	25		Human	26	1986	6	29	1986	Fri	Wisconsin	44.9333	-88.6334	0.1	MINNOW CRK										2175	Menominee	Menominee			tribal
1916	BIA	GPR	NDSRA	Standing Rock Agency	323085	xx NONE xx	43		Human	26	1987	6	29	1987	Sat	North Dakota	46.1	-100.634	2	XX NONE XX	Fee	UNK	Unknown	USACE	REC	Recreation Area	Oaha Recreation Area	OAHA	ND	3970	Standing Rock	Standing Rock		OAHA	tribal
9981	BLM	ID	IDBOD	Boise District	61418	COTTONWOOD		F236	Human	26	1987	6	29	1987	Sat	Idaho	43.627	-116.102	3	COTTONWOOD	Fee	BLM		BLM	PUB		Four Rivers Field Office	Four Rivers Field Office	ID					Four Rivers Field Office	public
1824	BIA	GPR	NDFTA	Fort Totten Agency	304621	LD2405	128		Human	26	1988	6	29	1988	Mon	Minnesota	47.975	-95.0419	0.5	LD2405										3100	Red Lake	Red Lake			tribal
1825	BIA	GPR	NDFTA	Fort Totten Agency	304622	TH1702	129		Human	26	1988	6	29	1988	Mon	North Dakota	47.9889	-98.9893	0.1	TH1702	Fee	USBR	Unknown	USBR	RMA	Recreation Management Area	Devils Lake	Devils Lake	ND				Recreation Management Area	Devils Lake	public
2547	BIA	GPR	NDTMA	Turtle Mountain Agency	327523	THOMAS	206		Human	26	1988	6	29	1988	Mon	North Dakota	48.8494	-99.6615	1	THOMAS										4345	Turtle Mountain	Turtle Mountain			tribal
2548	BIA	GPR	NDTMA	Turtle Mountain Agency	327525	DAVIS	208		Human	26	1988	6	29	1988	Mon	North Dakota	48.8372	-99.7449	1	DAVIS										4345	Turtle Mountain	Turtle Mountain			tribal
2549	BIA	GPR	NDTMA	Turtle Mountain Agency	327526	PARISIEN	209		Human	26	1988	6	29	1988	Mon	North Dakota	48.8458	-99.6588	1	PARISIEN										4345	Turtle Mountain	Turtle Mountain			tribal
10074	BLM	ID	IDIFD	Idaho Falls District	56650	2.5 MILE		F738	Human	26	1988	6	29	1988	Mon	Idaho	42.9166	-112.384	250	2.5 MILE	Fee	BLM		BLM	PUB		Pocatello Field Office	Pocatello Field Office	ID					Pocatello Field Office	public
2741	BIA	GPR	SDCCA	Crow Creek Agency	331507	EAST HOUSE	6		Human	26	1989	6	29	1989	Tues	South Dakota	44.05	-99.4221	1.2	EAST HOUSE	Fee	UNK	Unknown	USACE	REC	Recreation Area	Francis Case Recreation Area	FRANCIS CASE	SD	855	Crow Creek	Crow Creek		FRANCIS CASE	tribal
9476	BIA	WER	AZFTA	Fort Apache Agency	402800	xx NONE xx	132		Human	26	1990	6	29	1990	Wed	Arizona	33.8001	-109.967	0.1	XX NONE XX										1140	Fort Apache	Fort Apache			tribal
10217	BLM	NM	NMROD	Roswell District	49551	MALJAMAR		L689	Human	26	1990	6	29	1990	Wed	New Mexico	32.7168	-103.634	100	MALJAMAR	Fee	BLM		BLM	PUB		Carlsbad Field Office	Carlsbad Field Office	NM					Carlsbad Field Office	public
8647	BIA	RMR	MTNCA	Northern Cheyenne Agency	366615	HORN	35		Human	26	1991	6	29	1991	Thur	Montana	45.5361	-106.951	0.3	HORN										2490	Northern Cheyenne	Northern Cheyenne			tribal
1937	BIA	GPR	NDSRA	Standing Rock Agency	323604	xx NONE xx	63		Human	26	1992	6	29	1992	Sat	North Dakota	46.0833	-100.65	1	XX NONE XX	Fee	UNK	Unknown	USACE	REC	Recreation Area	Oaha Recreation Area	OAHA	ND	3970	Standing Rock	Standing Rock		OAHA	tribal
9390	BIA	SWR	NMNPA	Northern Pueblos Agency	336922	RUINS	51		Human	26	1992	6	29	1992	Sat	New Mexico	36.1667	-105.667	6	RUINS										2785	Picuris	Picuris			tribal
6181	BIA	NWR	WACOA	Colville Agency	439277	ROCK CUT	47		Human	26	1993	6	29	1993	Sun	Washington	48.0265	-118.945	0.4	ROCK CUT										760	Colville	Colville			tribal
9659	BIA	WER	AZTCA	Truxton Canyon Agency	435441	FRIJOLE	39		Human	26	1993	6	29	1993	Sun	Arizona	35.5342	-113.418	0.5	FRIJOLE										1545	Hualapai	Hualapai			tribal
11082	NPS	NERO	NYGAP	Gateway National Recreation Area	236286	ED	3017		Human	26	1993	6	29	1993	Sun	New York	40.6037	-74.0589	0.1	ED	Fee	NPS	NPS	NPS	NRA	National Recreation Area	Gateway National Recreation Area	GATE	NY				National park or forest	Fort Wadsworth	public
1964	BIA	GPR	NDSRA	Standing Rock Agency	323814	xx NONE xx	78		Human	26	1994	6	29	1994	Mon	North Dakota	46.1333	-100.667	1	XX NONE XX										3970	Standing Rock	Standing Rock			tribal
1965	BIA	GPR	NDSRA	Standing Rock Agency	323817	xx NONE xx	81		Human	26	1994	6	29	1994	Mon	North Dakota	46.1167	-100.65	0.5	XX NONE XX	Fee	UNK	Unknown	USACE	REC	Recreation Area	Oaha Recreation Area	OAHA	ND	3970	Standing Rock	Standing Rock		OAHA	tribal
1966	BIA	GPR	NDSRA	Standing Rock Agency	323818	xx NONE xx	82		Human	26	1994	6	29	1994	Mon	North Dakota	46.1	-100.65	0.3	XX NONE XX	Fee	UNK	Unknown	USACE	REC	Recreation Area	Oaha Recreation Area	OAHA	ND	3970	Standing Rock	Standing Rock		OAHA	tribal
2924	BIA	GPR	SDCRA	Cheyenne River Agency	301219	B. GTC	42		Human	26	1994	6	29	1994	Mon	South Dakota	45.0097	-101.237	0.1	B. GTC										605	Cheyenne River	Cheyenne River			tribal
3546	BIA	GPR	SDPRA	Pine Ridge Agency	311835	IRVING	126		Human	26	1994	6	29	1994	Mon	South Dakota	43.0269	-102.548	0.1	IRVING										2810	Pine Ridge	Pine Ridge			tribal
3547	BIA	GPR	SDPRA	Pine Ridge Agency	311836	MOUSSEAUX	127		Human	26	1994	6	29	1994	Mon	South Dakota	43.0255	-102.545	0.1	MOUSSEAUX										2810	Pine Ridge	Pine Ridge			tribal
3548	BIA	GPR	SDPRA	Pine Ridge Agency	311838	DEON	129		Human	26	1994	6	29	1994	Mon	South Dakota	43.0542	-102.625	1	DEON										2810	Pine Ridge	Pine Ridge			tribal
3549	BIA	GPR	SDPRA	Pine Ridge Agency	311839	COHENHOME	130		Human	26	1994	6	29	1994	Mon	South Dakota	43.0583	-102.631	0.1	COHENHOME										2810	Pine Ridge	Pine Ridge			tribal
7201	BIA	RMR	MTBFA	Blackfeet Agency	354155	LEGIONAPTS	83		Human	26	1994	6	29	1994	Mon	Montana	48.5666	-113.018	0.4	LEGIONAPTS										305	Blackfeet	Blackfeet			tribal
9744	BIA	WER	UTUOA	Uintah and Ouray Agency	431153	CHAPOOSE	46		Human	26	1994	6	29	1994	Mon	Utah	40.3166	-109.901	1.4	CHAPOOSE										4390	Uintah and Ouray	Uintah and Ouray			tribal
1208	FS	4	402	Boise National Forest	310741	SMOKEBOMB	13		Human	26	1996	6	29	1996	Thur	Idaho	44.1167	-115.415	0.3	SMOKEBOMB	Fee	USFS	USDA FOREST SERVICE	USFS	NF	NF	Boise National Forest	Boise National Forest	ID				National park or forest	Boise National Forest	public
6214	BIA	NWR	WACOA	Colville Agency	439763	LITTLE NES	61		Human	26	1996	6	29	1996	Thur	Washington	48.1165	-118.718	0.5	LITTLE NES										760	Colville	Colville			tribal
10151	BLM	ID	IDSHD	Shoshone District	16728	US93MP67		F505	Human	26	1996	6	29	1996	Thur	Idaho	42.8666	-114.418	0.1	US93MP67	Fee	BLM		BLM	PUB		Shoshone Field Office	Shoshone Field Office	ID					Shoshone Field Office	public
10152	BLM	ID	IDSHD	Shoshone District	16729	US93I84S		F506	Human	26	1996	6	29	1996	Thur	Idaho	42.6332	-114.451	10	US93I84S															private
10596	BLM	UT	UTMOD	Moab Field Office	20049	CISCO		W826	Human	26	1996	6	29	1996	Thur	Utah	38.9208	-109.251	20	CISCO	Other	SDNR	Utah Department of Natural Resources	SDNR	SOTH	State Sovereign Land	The State of Utah Forrest, Fire and State Lands; Sovereign Lands 14		UT				State Sovereign Land	The State of Utah Forrest, Fire and State Lands; Sovereign Lands 14	public
4706	BIA	GPR	SDRBA	Rosebud Agency	319439	BOTTLE	87		Human	26	1997	6	29	1997	Fri	South Dakota	43.2453	-100.843	0.1	BOTTLE										3235	Rosebud	Rosebud			tribal
6226	BIA	NWR	WACOA	Colville Agency	439926	BELVEDERE	37		Human	26	1997	6	29	1997	Fri	Washington	48.0502	-118.987	2	BELVEDERE										760	Colville	Colville			tribal
9946	BLM	CO	COGJD	Grand Junction Center	10543	CODELS CYN		E894	Human	26	1997	6	29	1997	Fri	Colorado	39.1333	-108.751	5	CODELS CYN	Fee	BLM		BLM	PUB		Grand Junction Field Office	Grand Junction Field Office	CO				National park or forest	McInnis Canyons National Conservation Area	public
11182	NPS	PWRO	NVLAP	Lake Mead National Recreation Area	206630	CRAWDAD	26		Human	26	1997	6	29	1997	Fri	Nevada	36.1287	-114.783	0.5	CRAWDAD	Fee	NPS	NPS	NPS	NRA	National Recreation Area	Lake Mead National Recreation Area	LAKE	NV				National park or forest	Lake Mead National Recreation Area	public
3583	BIA	GPR	SDPRA	Pine Ridge Agency	312933	JERRY'S	136		Human	26	1998	6	29	1998	Sat	South Dakota	43.025	-102.503	0.2	JERRY'S										2810	Pine Ridge	Pine Ridge			tribal
5341	BIA	NAR	AZNAA	Navajo Regional Office	395177	NE-KTNN-WR	64		Human	26	1998	6	29	1998	Sat	Arizona	35.6667	-109.051	0.1	NE-KTNN-WR										2430	Navajo Nation	Navajo Nation			tribal
6500	BIA	NWR	WASPA	Spokane Agency	452460	LATESTART	34		Human	26	1998	6	29	1998	Sat	Washington	47.9553	-118.323	0.1	LATESTART										3940	Spokane	Spokane			tribal
8679	BIA	RMR	MTNCA	Northern Cheyenne Agency	367492	APOSTLE	63		Human	26	1998	6	29	1998	Sat	Montana	45.4094	-106.463	1	APOSTLE										2490	Northern Cheyenne	Northern Cheyenne			tribal
9198	BIA	SWR	COUMA	Ute Mountain Ute Agency	341450	NSTARLANE	57		Human	26	1998	6	29	1998	Sat	Colorado	37.2	-108.719	2.5	NSTARLANE										4470	Ute Mountain	Ute Mountain			tribal
9623	BIA	WER	AZSCA	San Carlos Agency	425336	JAIL ROCK	859		Human	26	1998	6	29	1998	Sat	Arizona	33.3353	-110.535	0.1	JAIL ROCK										3355	San Carlos	San Carlos			tribal
9950	BLM	CO	COGJD	Grand Junction Center	5723	25 RD #1		V815	Human	26	1998	6	29	1998	Sat	Colorado	39.1839	-108.551	3	25 RD #1	Fee	BLM		BLM	PUB		Grand Junction Field Office	Grand Junction Field Office	CO					Grand Junction Field Office	public
6235	BIA	NWR	WACOA	Colville Agency	440464	GRANDVIEW	122		Human	26	1999	6	29	1999	Sun	Washington	47.9963	-118.957	0.1	GRANDVIEW										760	Colville	Colville			tribal
7245	BIA	RMR	MTBFA	Blackfeet Agency	354854	DALMATION	101		Human	26	1999	6	29	1999	Sun	Montana	48.4833	-112.984	0.1	DALMATION										305	Blackfeet	Blackfeet			tribal
999	FS	4	419	Uinta-Wasatch-Cache National Forest	353270	MAXFIELD ST.	11		Human	26	2000	6	29	2000	Tues	Utah	41.24	-111.921	5	MAXFIELD ST.													National park or forest	Wasatch-Cache National Forest	public
2039	BIA	GPR	NDSRA	Standing Rock Agency	324718	HALSEY	164		Human	26	2000	6	29	2000	Tues	North Dakota	46.0831	-100.627	0.7	HALSEY	Fee	UNK	Unknown	USACE	REC	Recreation Area	Oaha Recreation Area	OAHA	ND	3970	Standing Rock	Standing Rock		OAHA	tribal
2598	BIA	GPR	NDTMA	Turtle Mountain Agency	329113	GIRL	70		Human	26	2000	6	29	2000	Tues	North Dakota	48.8333	-99.7607	1	GIRL										4345	Turtle Mountain	Turtle Mountain			tribal
5760	BIA	NWR	ORWSA	Warm Springs Agency	447773	CHARLEY CN	34		Human	26	2000	6	29	2000	Tues	Oregon	44.8665	-121.212	200	CHARLEY CN										4545	Warm Springs	Warm Springs			tribal
8223	BIA	RMR	MTFBA	Fort Belknap Agency	362258	MOCCASIN	58		Human	26	2000	6	29	2000	Tues	Montana	47.9667	-108.684	0.2	MOCCASIN										1150	Fort Belknap	Fort Belknap			tribal
8380	BIA	RMR	MTFPA	Fort Peck Agency	364437	WP 7AVE SO	108		Human	26	2000	6	29	2000	Tues	Montana	48.0853	-105.649	1	WP 7AVE SO										1250	Fort Peck	Fort Peck			tribal
1073	FS	4	415	Caribou-Targhee National Forest	367464	CHERRY SPRINGS	5	P47024	Human	26	2001	6	29	2001	Wed	Idaho	42.7544	-112.389	2	CHERRY SPRINGS	Fee	USFS	USDA FOREST SERVICE	USFS	NF	NF	Caribou National Forest	Caribou-Targhee National Forest	ID				National park or forest	Caribou-Targhee National Forest	public
1636	FS	1	114	Kootenai National Forest	367884	SWIMMING WEASEL	42	P15116	Human	26	2001	6	29	2001	Wed	Montana	48.8956	-115.132	0.1	SWIMMING WEASEL	Fee	USFS	USDA FOREST SERVICE	USFS	NF	NF	Kootenai National Forest	Kootenai National Forest	MT				NF	Kootenai National Forest	public
2043	BIA	GPR	NDSRA	Standing Rock Agency	324953	DIAMOND	93		Human	26	2001	6	29	2001	Wed	North Dakota	46.0892	-100.632	0.1	DIAMOND	Fee	UNK	Unknown	USACE	REC	Recreation Area	Oaha Recreation Area	OAHA	ND	3970	Standing Rock	Standing Rock		OAHA	tribal
2956	BIA	GPR	SDCRA	Cheyenne River Agency	302031	HIGHBEAR	45		Human	26	2001	6	29	2001	Wed	South Dakota	45	-101.242	0.1	HIGHBEAR										605	Cheyenne River	Cheyenne River			tribal
3600	BIA	GPR	SDPRA	Pine Ridge Agency	313933	NORTH EVER	107		Human	26	2001	6	29	2001	Wed	South Dakota	43.2972	-102.36	0.1	NORTH EVER										2810	Pine Ridge	Pine Ridge			tribal
7866	BIA	RMR	MTCRA	Crow Agency	359820	WATERTANK	76		Human	26	2001	6	29	2001	Wed	Montana	45.613	-107.475	1	WATERTANK										845	Crow	Crow			tribal
8691	BIA	RMR	MTNCA	Northern Cheyenne Agency	367972	EVENING	64		Human	26	2001	6	29	2001	Wed	Montana	45.6225	-106.657	0.5	EVENING										2490	Northern Cheyenne	Northern Cheyenne			tribal
8835	BIA	RMR	MTRBA	Rocky Boy's Agency	371747	HEADSTART	57		Human	26	2001	6	29	2001	Wed	Montana	48.2944	-109.998	0.1	HEADSTART										3205	Rocky Boy's	Rocky Boy's			tribal
9524	BIA	WER	AZHOA	Hopi Agency	434401	OSC	42		Human	26	2001	6	29	2001	Wed	Arizona	35.9903	-110.217	1	OSC										2430	Navajo Nation	Navajo Nation			tribal
11162	NPS	PWRO	CASMP	Santa Monica Mountains National Recreation Area	222042	WESTLAKE	3		Human	26	2001	6	29	2001	Wed	California	34.2186	-118.804	278	WESTLAKE	Fee	CITY	Thousand Oaks, City of	CITY	LREC	Local Recreation Area	Lang Ranch Open Space	Lang Ranch Open Space	CA				Local Recreation Area	Lang Ranch Open Space	public
2080	BIA	GPR	NDSRA	Standing Rock Agency	325326	LENNY SILK	212		Human	26	2002	6	29	2002	Thur	North Dakota	46.0986	-100.64	1.5	LENNY SILK	Fee	UNK	Unknown	USACE	REC	Recreation Area	Oaha Recreation Area	OAHA	ND	3970	Standing Rock	Standing Rock		OAHA	tribal
2081	BIA	GPR	NDSRA	Standing Rock Agency	325327	BIACOURT	213		Human	26	2002	6	29	2002	Thur	North Dakota	46.0917	-100.633	0.5	BIACOURT	Fee	UNK	Unknown	USACE	REC	Recreation Area	Oaha Recreation Area	OAHA	ND	3970	Standing Rock	Standing Rock		OAHA	tribal
2082	BIA	GPR	NDSRA	Standing Rock Agency	325329	STBERNARDS	215		Human	26	2002	6	29	2002	Thur	North Dakota	46.095	-100.634	1	STBERNARDS	Fee	UNK	Unknown	USACE	REC	Recreation Area	Oaha Recreation Area	OAHA	ND	3970	Standing Rock	Standing Rock		OAHA	tribal
2701	BIA	GPR	NEWIA	Winnebago Agency	330973	A1302095	95		Human	26	2002	6	29	2002	Thur	Nebraska	42.2153	-96.4795	3	A1302095										4625	Winnebago	Winnebago			tribal
2960	BIA	GPR	SDCRA	Cheyenne River Agency	302299	LAPLANTE	99		Human	26	2002	6	29	2002	Thur	South Dakota	45.1422	-100.65	14223.8	LAPLANTE										605	Cheyenne River	Cheyenne River			tribal
2961	BIA	GPR	SDCRA	Cheyenne River Agency	302303	WNHEART1	103		Human	26	2002	6	29	2002	Thur	South Dakota	45.0128	-101.237	0.7	WNHEART1										605	Cheyenne River	Cheyenne River			tribal
3200	BIA	GPR	SDLBA	Lower Brule Agency	332784	SKUNK	35		Human	26	2002	6	29	2002	Thur	South Dakota	44.0792	-99.5818	0.1	SKUNK										2030	Lower Brule	Lower Brule			tribal
3613	BIA	GPR	SDPRA	Pine Ridge Agency	314477	BRAVO	290		Human	26	2002	6	29	2002	Thur	South Dakota	43.1847	-102.735	0.3	BRAVO										2810	Pine Ridge	Pine Ridge			tribal
3614	BIA	GPR	SDPRA	Pine Ridge Agency	314481	SHIRT-2	294		Human	26	2002	6	29	2002	Thur	South Dakota	43.6569	-102.88	0.1	SHIRT-2										2810	Pine Ridge	Pine Ridge			tribal
3615	BIA	GPR	SDPRA	Pine Ridge Agency	314482	RUGRAT	295		Human	26	2002	6	29	2002	Thur	South Dakota	43.0555	-102.545	0.5	RUGRAT										2810	Pine Ridge	Pine Ridge			tribal
3616	BIA	GPR	SDPRA	Pine Ridge Agency	314483	EVERGREEN	296		Human	26	2002	6	29	2002	Thur	South Dakota	43.3167	-102.375	4000	EVERGREEN										2810	Pine Ridge	Pine Ridge			tribal
4736	BIA	GPR	SDRBA	Rosebud Agency	320657	DECORY	156		Human	26	2002	6	29	2002	Thur	South Dakota	43.2383	-100.86	2	DECORY										3235	Rosebud	Rosebud			tribal
4737	BIA	GPR	SDRBA	Rosebud Agency	320658	BIG CROW	157		Human	26	2002	6	29	2002	Thur	South Dakota	43.2481	-100.84	1.5	BIG CROW										3235	Rosebud	Rosebud			tribal
5108	BIA	GPR	SDYAA	Yankton Agency	321471	BRYON	8		Human	26	2002	6	29	2002	Thur	South Dakota	43.15	-98.3337	5	BRYON										4700	Yankton	Yankton			tribal
5109	BIA	GPR	SDYAA	Yankton Agency	321473	BRYON2	10		Human	26	2002	6	29	2002	Thur	South Dakota	43.1833	-98.4837	10	BRYON2										4700	Yankton	Yankton			tribal
5110	BIA	GPR	SDYAA	Yankton Agency	321475	HIGHLAND3	12		Human	26	2002	6	29	2002	Thur	South Dakota	42.9967	-98.4242	30	HIGHLAND3										4700	Yankton	Yankton			tribal
5111	BIA	GPR	SDYAA	Yankton Agency	321479	BRYON1	16		Human	26	2002	6	29	2002	Thur	South Dakota	43.1503	-98.527	5	BRYON1										4700	Yankton	Yankton			tribal
8391	BIA	RMR	MTFPA	Fort Peck Agency	364764	BLUFF 5	86		Human	26	2002	6	29	2002	Thur	Montana	48.1095	-105.206	0.7	BLUFF 5										1250	Fort Peck	Fort Peck			tribal
567	FS	3	303	Cibola National Forest	390528	ROMAN	62	P31996	Human	26	2003	6	29	2003	Fri	New Mexico	35.2683	-107.676	0.1	ROMAN	Fee	USFS	USDA FOREST SERVICE	USFS	NF	NF	Cibola National Forest	Cibola National Forest	NM				National park or forest	Cibola National Forest	public
568	FS	3	303	Cibola National Forest	390527	EL RITO	59	P31997	Human	26	2003	6	29	2003	Fri	New Mexico	35.27	-107.674	0.1	EL RITO	Fee	USFS	USDA FOREST SERVICE	USFS	NF	NF	Cibola National Forest	Cibola National Forest	NM				National park or forest	Cibola National Forest	public
2089	BIA	GPR	NDSRA	Standing Rock Agency	325523	YELLOWFAT	63		Human	26	2003	6	29	2003	Fri	North Dakota	46.0883	-100.664	1	YELLOWFAT										3970	Standing Rock	Standing Rock			tribal
2810	BIA	GPR	SDCCA	Crow Creek Agency	332085	PITBULL	18		Human	26	2003	6	29	2003	Fri	South Dakota	44.0589	-99.4387	1	PITBULL										855	Crow Creek	Crow Creek			tribal
6271	BIA	NWR	WACOA	Colville Agency	441207	HOMESTEAD	3064		Human	26	2003	6	29	2003	Fri	Washington	48.4332	-119.462	0.5	HOMESTEAD										760	Colville	Colville			tribal
8704	BIA	RMR	MTNCA	Northern Cheyenne Agency	368287	BLACKDOG	29		Human	26	2003	6	29	2003	Fri	Montana	45.6167	-106.667	0.1	BLACKDOG										2490	Northern Cheyenne	Northern Cheyenne			tribal
9233	BIA	SWR	COUMA	Ute Mountain Ute Agency	342023	CRACKER	36		Human	26	2003	6	29	2003	Fri	Colorado	37.205	-108.733	0.1	CRACKER										4470	Ute Mountain	Ute Mountain			tribal
10550	BLM	OR	ORSAD	Salem District	117023	KeggrRock		N741	Human	26	2003	6	29	2003	Fri	Oregon	45.0223	-122.49	0.1	KEGGRROCK	Fee	BLM		BLM	PUB		Nw Oregon Cascades Field Office	Nw Oregon Cascades Field Office	OR					Nw Oregon Cascades Field Office	public
2126	BIA	GPR	NDSRA	Standing Rock Agency	325798	ROCKET	82	A6MC	Human	26	2004	6	29	2004	Sun	North Dakota	46.2183	-101.083	0.1	ROCKET										3970	Standing Rock	Standing Rock			tribal
2127	BIA	GPR	NDSRA	Standing Rock Agency	325800	MANYWOUNDS	84	A6MJ	Human	26	2004	6	29	2004	Sun	North Dakota	46.09	-100.653	0.1	MANYWOUNDS										3970	Standing Rock	Standing Rock			tribal
2617	BIA	GPR	NDTMA	Turtle Mountain Agency	330191	MORGAN	181	A6PL	Human	26	2004	6	29	2004	Sun	North Dakota	48.8333	-99.7563	0.3	MORGAN										4345	Turtle Mountain	Turtle Mountain			tribal
2817	BIA	GPR	SDCCA	Crow Creek Agency	332176	THOMPSON	51	A6W3	Human	26	2004	6	29	2004	Sun	South Dakota	44.0519	-99.419	0.5	THOMPSON	Fee	UNK	Unknown	USACE	REC	Recreation Area	Francis Case Recreation Area	FRANCIS CASE	SD	855	Crow Creek	Crow Creek		FRANCIS CASE	tribal
2979	BIA	GPR	SDCRA	Cheyenne River Agency	302642	LECLAIRE	52	A6KW	Human	26	2004	6	29	2004	Sun	South Dakota	45.0533	-101.658	1.6	LECLAIRE										605	Cheyenne River	Cheyenne River			tribal
2980	BIA	GPR	SDCRA	Cheyenne River Agency	302643	D-BRIDGE	53	A6KY	Human	26	2004	6	29	2004	Sun	South Dakota	45.0547	-101.569	0.1	D-BRIDGE										605	Cheyenne River	Cheyenne River			tribal
2981	BIA	GPR	SDCRA	Cheyenne River Agency	302644	ROADEYE	54	A6KZ	Human	26	2004	6	29	2004	Sun	South Dakota	45.0744	-101.568	0.1	ROADEYE										605	Cheyenne River	Cheyenne River			tribal
2982	BIA	GPR	SDCRA	Cheyenne River Agency	302645	BCTURNOFF	55	A6KT	Human	26	2004	6	29	2004	Sun	South Dakota	45.068	-101.569	0.1	BCTURNOFF										605	Cheyenne River	Cheyenne River			tribal
2983	BIA	GPR	SDCRA	Cheyenne River Agency	302647	GGRASS	57	A6K0	Human	26	2004	6	29	2004	Sun	South Dakota	45.1633	-101.239	2.5	GGRASS										605	Cheyenne River	Cheyenne River			tribal
3242	BIA	GPR	SDLBA	Lower Brule Agency	332937	WRIGHTS	44	A6FG	Human	26	2004	6	29	2004	Sun	South Dakota	44.0753	-99.6332	0.4	WRIGHTS										2030	Lower Brule	Lower Brule			tribal
3717	BIA	GPR	SDPRA	Pine Ridge Agency	315500	COURTS 2	290	A6JE	Human	26	2004	6	29	2004	Sun	South Dakota	43.03	-102.56	0.1	COURTS 2										2810	Pine Ridge	Pine Ridge			tribal
3718	BIA	GPR	SDPRA	Pine Ridge Agency	315501	DRY	291	A6JF	Human	26	2004	6	29	2004	Sun	South Dakota	43.0289	-102.558	0.1	DRY										2810	Pine Ridge	Pine Ridge			tribal
3719	BIA	GPR	SDPRA	Pine Ridge Agency	315502	CHIEF	292	A6JG	Human	26	2004	6	29	2004	Sun	South Dakota	43.0317	-102.592	0.5	CHIEF										2810	Pine Ridge	Pine Ridge			tribal
3720	BIA	GPR	SDPRA	Pine Ridge Agency	315503	507 EVER	293	A6JH	Human	26	2004	6	29	2004	Sun	South Dakota	43.3122	-102.362	0.1	507 EVER										2810	Pine Ridge	Pine Ridge			tribal
3721	BIA	GPR	SDPRA	Pine Ridge Agency	315505	TOO COOL	295	A6J1	Human	26	2004	6	29	2004	Sun	South Dakota	43.0205	-102.548	0.1	TOO COOL										2810	Pine Ridge	Pine Ridge			tribal
3722	BIA	GPR	SDPRA	Pine Ridge Agency	315506	DURAN	296	A6J2	Human	26	2004	6	29	2004	Sun	South Dakota	43.0236	-102.558	0.1	DURAN										2810	Pine Ridge	Pine Ridge			tribal
3723	BIA	GPR	SDPRA	Pine Ridge Agency	315507	ROMAN	297	A6J3	Human	26	2004	6	29	2004	Sun	South Dakota	43.0158	-102.552	1.5	ROMAN										2810	Pine Ridge	Pine Ridge			tribal
3724	BIA	GPR	SDPRA	Pine Ridge Agency	315509	SHELTER	299	A6J6	Human	26	2004	6	29	2004	Sun	South Dakota	43.0297	-102.562	0.1	SHELTER										2810	Pine Ridge	Pine Ridge			tribal
3725	BIA	GPR	SDPRA	Pine Ridge Agency	315510	COMMOD	300	A6J7	Human	26	2004	6	29	2004	Sun	South Dakota	43.0242	-102.547	0.1	COMMOD										2810	Pine Ridge	Pine Ridge			tribal
3726	BIA	GPR	SDPRA	Pine Ridge Agency	315511	DRIVE BYE	301	A6J8	Human	26	2004	6	29	2004	Sun	South Dakota	43.023	-102.551	0.1	DRIVE BYE										2810	Pine Ridge	Pine Ridge			tribal
3727	BIA	GPR	SDPRA	Pine Ridge Agency	315513	HOLE	303	A6KA	Human	26	2004	6	29	2004	Sun	South Dakota	43.0242	-102.547	0.1	HOLE										2810	Pine Ridge	Pine Ridge			tribal
3728	BIA	GPR	SDPRA	Pine Ridge Agency	315514	DRIVE BYE2	304	A6KB	Human	26	2004	6	29	2004	Sun	South Dakota	43.0239	-102.552	0.1	DRIVE BYE2										2810	Pine Ridge	Pine Ridge			tribal
3729	BIA	GPR	SDPRA	Pine Ridge Agency	315517	CREEK	307	A6KH	Human	26	2004	6	29	2004	Sun	South Dakota	43.06	-102.582	0.1	CREEK										2810	Pine Ridge	Pine Ridge			tribal
3730	BIA	GPR	SDPRA	Pine Ridge Agency	315518	BALLFIELD	308	A6S0	Human	26	2004	6	29	2004	Sun	South Dakota	43.023	-102.555	0.1	BALLFIELD										2810	Pine Ridge	Pine Ridge			tribal
3731	BIA	GPR	SDPRA	Pine Ridge Agency	315519	WILSONS-2	309	A6S1	Human	26	2004	6	29	2004	Sun	South Dakota	43.0278	-102.553	0.1	WILSONS-2										2810	Pine Ridge	Pine Ridge			tribal
3732	BIA	GPR	SDPRA	Pine Ridge Agency	315520	BED	310	A6S3	Human	26	2004	6	29	2004	Sun	South Dakota	43.0203	-102.554	0.1	BED										2810	Pine Ridge	Pine Ridge			tribal
197	FS	3	312	Tonto National Forest	1431828	GOST	80	P3BEY6	Human	26	2005	6	29	2005	Mon	Arizona	33.4839	-111.5	550	GOST	Fee	USFS	USDA FOREST SERVICE	USFS	NF	NF	Tonto National Forest	Tonto National Forest	AZ				National park or forest	Tonto National Forest	public
3257	BIA	GPR	SDLBA	Lower Brule Agency	501642	Little	26	BW7N	Human	26	2005	6	29	2005	Mon	South Dakota	44.0761	-99.6344	0.1	LITTLE										2030	Lower Brule	Lower Brule			tribal
9245	BIA	SWR	COUMA	Ute Mountain Ute Agency	506991	Corral	34	BW6F	Human	26	2005	6	29	2005	Mon	Colorado	37.2153	-108.727	0.1	CORRAL										4470	Ute Mountain	Ute Mountain			tribal
9527	BIA	WER	AZHOA	Hopi Agency	506765	FENCELINE	21	BXC9	Human	26	2005	6	29	2005	Mon	Arizona	35.9686	-110.178	5	FENCELINE										1505	Hopi	Hopi			tribal
9641	BIA	WER	AZSCA	San Carlos Agency	506439	New Moon	606	BW7E	Human	26	2005	6	29	2005	Mon	Arizona	33.3003	-110.418	0.1	NEW MOON										3355	San Carlos	San Carlos			tribal
10654	BLM	WA	WASPD	Spokane District	503110	Windy Hill		BW9A	Human	26	2005	6	29	2005	Mon	Washington	48.3878	-119.634	0.2	WINDY HILL															private
1488	FS	9	903	Chippewa National Forest	1442441	KEGO LAKE	43	P9B6V7	Human	26	2006	6	29	2006	Tues	Minnesota	47.0264	-94.1928	0.1	KEGO LAKE										1940	Leech Lake	Leech Lake			tribal
1716	BIA	GPR	NDFBA	Fort Berthold Agency	522352	Baker	23	CS45	Human	26	2006	6	29	2006	Tues	North Dakota	47.9908	-102.492	2	BAKER										1160	Fort Berthold	Fort Berthold			tribal
2192	BIA	GPR	NDSRA	Standing Rock Agency	522379	Two Irons	103	CS3M	Human	26	2006	6	29	2006	Tues	North Dakota	46.0986	-100.637	1	TWO IRONS	Fee	UNK	Unknown	USACE	REC	Recreation Area	Oaha Recreation Area	OAHA	ND	3970	Standing Rock	Standing Rock		OAHA	tribal
2193	BIA	GPR	NDSRA	Standing Rock Agency	522384	One Stomp	104	CS49	Human	26	2006	6	29	2006	Tues	North Dakota	46.0917	-100.655	0.1	ONE STOMP										3970	Standing Rock	Standing Rock			tribal
2194	BIA	GPR	NDSRA	Standing Rock Agency	522477	Split Tree	105	CS7V	Human	26	2006	6	29	2006	Tues	North Dakota	46.0883	-100.648	0.3	SPLIT TREE	Fee	UNK	Unknown	USACE	REC	Recreation Area	Oaha Recreation Area	OAHA	ND	3970	Standing Rock	Standing Rock		OAHA	tribal
2195	BIA	GPR	NDSRA	Standing Rock Agency	522479	Magnum	106	CS7W	Human	26	2006	6	29	2006	Tues	North Dakota	46.0881	-100.664	0.1	MAGNUM										3970	Standing Rock	Standing Rock			tribal
2196	BIA	GPR	NDSRA	Standing Rock Agency	522481	K-Mart	107	CS70	Human	26	2006	6	29	2006	Tues	North Dakota	46.0986	-100.64	0.3	K-MART	Fee	UNK	Unknown	USACE	REC	Recreation Area	Oaha Recreation Area	OAHA	ND	3970	Standing Rock	Standing Rock		OAHA	tribal
3009	BIA	GPR	SDCRA	Cheyenne River Agency	536529	COOK	57	CS6J	Human	26	2006	6	29	2006	Tues	South Dakota	45.0228	-101.462	0.3	COOK										605	Cheyenne River	Cheyenne River			tribal
3277	BIA	GPR	SDLBA	Lower Brule Agency	522585	Powers	29	CS9J	Human	26	2006	6	29	2006	Tues	South Dakota	44.1508	-99.5881	0.1	POWERS										2030	Lower Brule	Lower Brule			tribal
3278	BIA	GPR	SDLBA	Lower Brule Agency	522584	Misty	30	CS9K	Human	26	2006	6	29	2006	Tues	South Dakota	44.0628	-99.5733	0.1	MISTY										2030	Lower Brule	Lower Brule			tribal
3914	BIA	GPR	SDPRA	Pine Ridge Agency	522599	Rocker	327	CS56	Human	26	2006	6	29	2006	Tues	South Dakota	43.1931	-102.741	0.1	ROCKER										2810	Pine Ridge	Pine Ridge			tribal
3915	BIA	GPR	SDPRA	Pine Ridge Agency	522598	Farmer John	328	CTP6	Human	26	2006	6	29	2006	Tues	South Dakota	43.0575	-102.409	2.5	FARMER JOHN										2810	Pine Ridge	Pine Ridge			tribal
3916	BIA	GPR	SDPRA	Pine Ridge Agency	522596	Lil Moose	329	CTP7	Human	26	2006	6	29	2006	Tues	South Dakota	43.0233	-102.55	0.1	LIL MOOSE										2810	Pine Ridge	Pine Ridge			tribal
3917	BIA	GPR	SDPRA	Pine Ridge Agency	522594	Old Field	331	CTQ1	Human	26	2006	6	29	2006	Tues	South Dakota	43.0261	-102.564	0.1	OLD FIELD										2810	Pine Ridge	Pine Ridge			tribal
3918	BIA	GPR	SDPRA	Pine Ridge Agency	522592	Too Tiny	332	CTQ3	Human	26	2006	6	29	2006	Tues	South Dakota	43.2344	-102.47	0.1	TOO TINY										2810	Pine Ridge	Pine Ridge			tribal
3919	BIA	GPR	SDPRA	Pine Ridge Agency	522591	Apple I	333	CTQ4	Human	26	2006	6	29	2006	Tues	South Dakota	43.2347	-102.469	0.1	APPLE I										2810	Pine Ridge	Pine Ridge			tribal
3920	BIA	GPR	SDPRA	Pine Ridge Agency	522590	Softball	334	CTQ6	Human	26	2006	6	29	2006	Tues	South Dakota	43.2358	-102.467	0.1	SOFTBALL										2810	Pine Ridge	Pine Ridge			tribal
3921	BIA	GPR	SDPRA	Pine Ridge Agency	522581	Can't Find	339	CTR2	Human	26	2006	6	29	2006	Tues	South Dakota	43.3119	-102.362	0.1	CAN'T FIND										2810	Pine Ridge	Pine Ridge			tribal
3922	BIA	GPR	SDPRA	Pine Ridge Agency	522580	Blanket	340	CTR3	Human	26	2006	6	29	2006	Tues	South Dakota	43.02	-102.552	0.1	BLANKET										2810	Pine Ridge	Pine Ridge			tribal
3923	BIA	GPR	SDPRA	Pine Ridge Agency	522579	Grandma	341	CTR4	Human	26	2006	6	29	2006	Tues	South Dakota	43.2353	-102.47	0.1	GRANDMA										2810	Pine Ridge	Pine Ridge			tribal
3924	BIA	GPR	SDPRA	Pine Ridge Agency	522578	Ridge	342	CTR5	Human	26	2006	6	29	2006	Tues	South Dakota	43.0239	-102.564	0.1	RIDGE										2810	Pine Ridge	Pine Ridge			tribal
3925	BIA	GPR	SDPRA	Pine Ridge Agency	522577	Headstart	343	CTR6	Human	26	2006	6	29	2006	Tues	South Dakota	43.0261	-102.56	0.1	HEADSTART										2810	Pine Ridge	Pine Ridge			tribal
3926	BIA	GPR	SDPRA	Pine Ridge Agency	522576	Toothless	344	CTR8	Human	26	2006	6	29	2006	Tues	South Dakota	43.0175	-102.55	0.1	TOOTHLESS										2810	Pine Ridge	Pine Ridge			tribal
3927	BIA	GPR	SDPRA	Pine Ridge Agency	522575	Be Gone	345	CTR9	Human	26	2006	6	29	2006	Tues	South Dakota	43.1856	-102.736	0.1	BE GONE										2810	Pine Ridge	Pine Ridge			tribal
3928	BIA	GPR	SDPRA	Pine Ridge Agency	522574	Supper	346	CTS1	Human	26	2006	6	29	2006	Tues	South Dakota	43.1861	-102.74	0.1	SUPPER										2810	Pine Ridge	Pine Ridge			tribal
3929	BIA	GPR	SDPRA	Pine Ridge Agency	522573	Bobby	347	CTS4	Human	26	2006	6	29	2006	Tues	South Dakota	43.02	-102.552	0.1	BOBBY										2810	Pine Ridge	Pine Ridge			tribal
3930	BIA	GPR	SDPRA	Pine Ridge Agency	522571	Shovel	348	CTS5	Human	26	2006	6	29	2006	Tues	South Dakota	43.0236	-102.554	0.1	SHOVEL										2810	Pine Ridge	Pine Ridge			tribal
3931	BIA	GPR	SDPRA	Pine Ridge Agency	522570	Iron Cloud	349	CTS6	Human	26	2006	6	29	2006	Tues	South Dakota	43.3136	-102.363	0.1	IRON CLOUD										2810	Pine Ridge	Pine Ridge			tribal
3932	BIA	GPR	SDPRA	Pine Ridge Agency	522569	Hot Spot	350	CTS7	Human	26	2006	6	29	2006	Tues	South Dakota	43.3131	-102.363	0.1	HOT SPOT										2810	Pine Ridge	Pine Ridge			tribal
3933	BIA	GPR	SDPRA	Pine Ridge Agency	522568	The Voice	351	CTS8	Human	26	2006	6	29	2006	Tues	South Dakota	43.0231	-102.554	0.1	THE VOICE										2810	Pine Ridge	Pine Ridge			tribal
3934	BIA	GPR	SDPRA	Pine Ridge Agency	522567	ee's	352	CTS9	Human	26	2006	6	29	2006	Tues	South Dakota	43.0236	-102.553	1	EE'S										2810	Pine Ridge	Pine Ridge			tribal
3935	BIA	GPR	SDPRA	Pine Ridge Agency	522566	K Morgan	353	CTT2	Human	26	2006	6	29	2006	Tues	South Dakota	43.0253	-102.551	0.3	K MORGAN										2810	Pine Ridge	Pine Ridge			tribal
3936	BIA	GPR	SDPRA	Pine Ridge Agency	522563	Pig	354	CTV1	Human	26	2006	6	29	2006	Tues	South Dakota	43.2367	-102.82	0.1	PIG										2810	Pine Ridge	Pine Ridge			tribal
3937	BIA	GPR	SDPRA	Pine Ridge Agency	522562	Cow	355	CTV4	Human	26	2006	6	29	2006	Tues	South Dakota	43.1869	-102.736	0.5	COW										2810	Pine Ridge	Pine Ridge			tribal
3938	BIA	GPR	SDPRA	Pine Ridge Agency	522559	Icee's III	356	CTV5	Human	26	2006	6	29	2006	Tues	South Dakota	43.0258	-102.551	0.1	ICEE'S III										2810	Pine Ridge	Pine Ridge			tribal
3939	BIA	GPR	SDPRA	Pine Ridge Agency	522556	Goat	357	CTV7	Human	26	2006	6	29	2006	Tues	South Dakota	43.1864	-102.734	0.1	GOAT										2810	Pine Ridge	Pine Ridge			tribal
3958	BIA	GPR	SDPRA	Pine Ridge Agency	523165	James	379	CT8N	Human	26	2006	6	29	2006	Tues	South Dakota	43.0283	-102.554	0.1	JAMES										2810	Pine Ridge	Pine Ridge			tribal
4028	BIA	GPR	SDPRA	Pine Ridge Agency	534493	Dull Knife	590	C7PX	Human	26	2006	6	29	2006	Tues	South Dakota	43.4786	-102.006	0.1	DULL KNIFE										2810	Pine Ridge	Pine Ridge			tribal
4029	BIA	GPR	SDPRA	Pine Ridge Agency	534494	Kills In Water	591	C7P0	Human	26	2006	6	29	2006	Tues	South Dakota	43.3919	-102.216	1.5	KILLS IN WATER										2810	Pine Ridge	Pine Ridge			tribal
4030	BIA	GPR	SDPRA	Pine Ridge Agency	534495	North Route Pucketts	592	C7P4	Human	26	2006	6	29	2006	Tues	South Dakota	43.4897	-102.222	1	NORTH ROUTE PUCKETTS										2810	Pine Ridge	Pine Ridge			tribal
4861	BIA	GPR	SDRBA	Rosebud Agency	528607	Suzie	120	CV2E	Human	26	2006	6	29	2006	Tues	South Dakota	43.2455	-100.839	0.2	SUZIE										3235	Rosebud	Rosebud			tribal
4862	BIA	GPR	SDRBA	Rosebud Agency	531171	House 42	121	CV2Y	Human	26	2006	6	29	2006	Tues	South Dakota	43.2489	-100.844	0.1	HOUSE 42										3235	Rosebud	Rosebud			tribal
4863	BIA	GPR	SDRBA	Rosebud Agency	531178	Peach	122	CV2Z	Human	26	2006	6	29	2006	Tues	South Dakota	43.2158	-100.806	0.1	PEACH										3235	Rosebud	Rosebud			tribal
4864	BIA	GPR	SDRBA	Rosebud Agency	531184	Gunhammer	123	CV20	Human	26	2006	6	29	2006	Tues	South Dakota	43.245	-100.841	0.1	GUNHAMMER										3235	Rosebud	Rosebud			tribal
4865	BIA	GPR	SDRBA	Rosebud Agency	531191	Wild One	124	CV21	Human	26	2006	6	29	2006	Tues	South Dakota	43.2453	-100.859	0.1	WILD ONE										3235	Rosebud	Rosebud			tribal
4866	BIA	GPR	SDRBA	Rosebud Agency	531195	Way Out	125	CV23	Human	26	2006	6	29	2006	Tues	South Dakota	43.2372	-101.086	0.1	WAY OUT										3235	Rosebud	Rosebud			tribal
4867	BIA	GPR	SDRBA	Rosebud Agency	531210	Sully	126	CV24	Human	26	2006	6	29	2006	Tues	South Dakota	43.2405	-100.841	0.2	SULLY										3235	Rosebud	Rosebud			tribal
7372	BIA	RMR	MTBFA	Blackfeet Agency	522369	GILHAM FIRE	47	CS46	Human	26	2006	6	29	2006	Tues	Montana	48.5647	-113.016	0.1	GILHAM FIRE										305	Blackfeet	Blackfeet			tribal
7983	BIA	RMR	MTCRA	Crow Agency	534829	CONRAD	115	CS89	Human	26	2006	6	29	2006	Tues	Montana	45.4233	-108.548	0.1	CONRAD	Fee	SFW	Montana Fish, Wildlife and Parks	SPR	SP	State Park	Chief Plenty Coups State Park	Chief Plenty Coups State Park	MT	845	Crow	Crow	State park or forest	Chief Plenty Coups State Park	federally managed on tribal land
8456	BIA	RMR	MTFPA	Fort Peck Agency	530872	EE Watertower	152	CW9U	Human	26	2006	6	29	2006	Tues	Montana	48.1097	-105.184	0.1	EE WATERTOWER										1250	Fort Peck	Fort Peck			tribal
8457	BIA	RMR	MTFPA	Fort Peck Agency	530875	EE Watertower 2	153	CW9U	Human	26	2006	6	29	2006	Tues	Montana	48.11	-105.184	0.1	EE WATERTOWER 2										1250	Fort Peck	Fort Peck			tribal
8458	BIA	RMR	MTFPA	Fort Peck Agency	530877	N. Housing	154	CX26	Human	26	2006	6	29	2006	Tues	Montana	48.1125	-105.18	0.1	N. HOUSING										1250	Fort Peck	Fort Peck			tribal
9953	BLM	CO	COGJD	Grand Junction Center	522961	RIFLE RANGE		CS92	Human	26	2006	6	29	2006	Tues	Colorado	39.1886	-108.497	13	RIFLE RANGE	Fee	BLM		BLM	PUB		Grand Junction Field Office	Grand Junction Field Office	CO					Grand Junction Field Office	public
2255	BIA	GPR	NDSRA	Standing Rock Agency	547071	Snob	16	DLR2	Human	26	2007	6	29	2007	Wed	South Dakota	45.6369	-100.53	0.1	SNOB	Fee	UNK	Unknown	USACE	REC	Recreation Area	Oaha Recreation Area	OAHA	SD	3970	Standing Rock	Standing Rock		OAHA	tribal
2256	BIA	GPR	NDSRA	Standing Rock Agency	547034	West Track	17	DLR4	Human	26	2007	6	29	2007	Wed	South Dakota	45.6556	-100.541	1	WEST TRACK										3970	Standing Rock	Standing Rock			tribal
4203	BIA	GPR	SDPRA	Pine Ridge Agency	542847	Dre	281	DLD5	Human	26	2007	6	29	2007	Wed	South Dakota	43.0347	-102.539	0.3	DRE										2810	Pine Ridge	Pine Ridge			tribal
4204	BIA	GPR	SDPRA	Pine Ridge Agency	542848	Worship	282	DLD6	Human	26	2007	6	29	2007	Wed	South Dakota	43.0233	-102.556	0.1	WORSHIP										2810	Pine Ridge	Pine Ridge			tribal
4205	BIA	GPR	SDPRA	Pine Ridge Agency	542849	Incoming	283	DLD7	Human	26	2007	6	29	2007	Wed	South Dakota	43.0228	-102.551	0.1	INCOMING										2810	Pine Ridge	Pine Ridge			tribal
4206	BIA	GPR	SDPRA	Pine Ridge Agency	549568	4th Complex	284	DLN1	Human	26	2007	6	29	2007	Wed	South Dakota	43.0256	-102.559	1123	4TH COMPLEX										2810	Pine Ridge	Pine Ridge			tribal
4965	BIA	GPR	SDRBA	Rosebud Agency	543184	Baller	69	DLL8	Human	26	2007	6	29	2007	Wed	South Dakota	43.3008	-100.627	0.1	BALLER										3235	Rosebud	Rosebud			tribal
4966	BIA	GPR	SDRBA	Rosebud Agency	543186	Sunrise	70	DLM0	Human	26	2007	6	29	2007	Wed	South Dakota	43.3075	-100.668	0.1	SUNRISE										3235	Rosebud	Rosebud			tribal
4967	BIA	GPR	SDRBA	Rosebud Agency	543187	Flat Lander	71	DLM1	Human	26	2007	6	29	2007	Wed	South Dakota	43.3194	-101.029	0.2	FLAT LANDER										3235	Rosebud	Rosebud			tribal
4968	BIA	GPR	SDRBA	Rosebud Agency	543202	Waste Land	72	DLM2	Human	26	2007	6	29	2007	Wed	South Dakota	43.1211	-101.028	0.2	WASTE LAND										3235	Rosebud	Rosebud			tribal
4969	BIA	GPR	SDRBA	Rosebud Agency	543204	3-Kids	73	DLM3	Human	26	2007	6	29	2007	Wed	South Dakota	43.1447	-100.905	0.1	3-KIDS										3235	Rosebud	Rosebud			tribal
4970	BIA	GPR	SDRBA	Rosebud Agency	543207	Hustle	74	DLM4	Human	26	2007	6	29	2007	Wed	South Dakota	43.2405	-100.841	0.1	HUSTLE										3235	Rosebud	Rosebud			tribal
7420	BIA	RMR	MTBFA	Blackfeet Agency	542300	Spotted Bear II	43	DLF8	Human	26	2007	6	29	2007	Wed	Montana	48.3533	-113.018	0.1	SPOTTED BEAR II										305	Blackfeet	Blackfeet			tribal
7421	BIA	RMR	MTBFA	Blackfeet Agency	542274	117 Fire	44	DLQ4	Human	26	2007	6	29	2007	Wed	Montana	48.5486	-113.023	0.1	117 FIRE										305	Blackfeet	Blackfeet			tribal
7422	BIA	RMR	MTBFA	Blackfeet Agency	542275	Laplantq	45	DLQ6	Human	26	2007	6	29	2007	Wed	Montana	48.6366	-112.969	0.1	LAPLANTQ										305	Blackfeet	Blackfeet			tribal
8018	BIA	RMR	MTCRA	Crow Agency	551737	PONCHO	29	DLK8	Human	26	2007	6	29	2007	Wed	Montana	45.6055	-107.464	0.1	PONCHO										845	Crow	Crow			tribal
8269	BIA	RMR	MTFBA	Fort Belknap Agency	542333	BALL	32	DLY8	Human	26	2007	6	29	2007	Wed	Montana	48.4814	-108.759	1	BALL										1150	Fort Belknap	Fort Belknap			tribal
8964	BIA	RMR	WYWRA	Wind River Agency	543652	Day Care	42	DLR1	Human	26	2007	6	29	2007	Wed	Wyoming	43.025	-108.777	0.1	DAY CARE										4610	Wind River	Wind River			tribal
9532	BIA	WER	AZHOA	Hopi Agency	556624	PASTURE CANYON I	21	DL5E	Human	26	2007	6	29	2007	Wed	Arizona	36.1286	-110.212	3	PASTURE CANYON I										2430	Navajo Nation	Navajo Nation			tribal
2651	BIA	GPR	NDTMA	Turtle Mountain Agency	577474	EASTSIDE	202	D89M	Human	26	2008	6	29	2008	Fri	North Dakota	48.7972	-99.865	1	EASTSIDE										4345	Turtle Mountain	Turtle Mountain			tribal
3326	BIA	GPR	SDLBA	Lower Brule Agency	575329	Almost	8	D9EX	Human	26	2008	6	29	2008	Fri	South Dakota	44.0728	-99.64	0.1	ALMOST										2030	Lower Brule	Lower Brule			tribal
4250	BIA	GPR	SDPRA	Pine Ridge Agency	574300	SHARP	81	D9CT	Human	26	2008	6	29	2008	Fri	South Dakota	43.3886	-102.401	0.1	SHARP										2810	Pine Ridge	Pine Ridge			tribal
4251	BIA	GPR	SDPRA	Pine Ridge Agency	574302	HABANERO	82	D9CU	Human	26	2008	6	29	2008	Fri	South Dakota	43.0297	-102.562	0.1	HABANERO										2810	Pine Ridge	Pine Ridge			tribal
4252	BIA	GPR	SDPRA	Pine Ridge Agency	574303	ECHAZO	83	D9CV	Human	26	2008	6	29	2008	Fri	South Dakota	43.2458	-102.471	0.1	ECHAZO										2810	Pine Ridge	Pine Ridge			tribal
4253	BIA	GPR	SDPRA	Pine Ridge Agency	574306	TRIPS HOB	85	D9CZ	Human	26	2008	6	29	2008	Fri	South Dakota	43.0233	-102.551	0.1	TRIPS HOB										2810	Pine Ridge	Pine Ridge			tribal
4987	BIA	GPR	SDRBA	Rosebud Agency	574080	CHINA TOWN	55	D9H8	Human	26	2008	6	29	2008	Fri	South Dakota	43.1414	-100.896	0.1	CHINA TOWN										3235	Rosebud	Rosebud			tribal
6410	BIA	NWR	WAQNT	Quinault Nations Tribe	573142	38.1	8010	D9JF	Human	26	2008	6	29	2008	Fri	Washington	47.3023	-124.276	0.1	38.1															private
6546	BIA	NWR	WASPA	Spokane Agency	579373	CT	40	D9N9	Human	26	2008	6	29	2008	Fri	Washington	47.8902	-117.982	0.1	CT										3940	Spokane	Spokane			tribal
7459	BIA	RMR	MTBFA	Blackfeet Agency	573498	BOARD FIRE	24	D88R	Human	26	2008	6	29	2008	Fri	Montana	48.5469	-113.022	0.1	BOARD FIRE										305	Blackfeet	Blackfeet			tribal
8519	BIA	RMR	MTFPA	Fort Peck Agency	580231	Kings Cemetary 2	126	D9TZ	Human	26	2008	6	29	2008	Fri	Montana	48.0997	-105.657	0.2	KINGS CEMETARY 2										1250	Fort Peck	Fort Peck			tribal
8520	BIA	RMR	MTFPA	Fort Peck Agency	580234	High School	128	D9SX	Human	26	2008	6	29	2008	Fri	Montana	48.1119	-105.205	0.1	HIGH SCHOOL										1250	Fort Peck	Fort Peck			tribal
9070	BIA	SPR	OKANA	Anadarko Agency	573116	WAHDOOHA	8103	D9BH	Human	26	2008	6	29	2008	Fri	Oklahoma	34.5747	-98.6503	1	WAHDOOHA										5720	Kiowa-Comanche-Apache-Fort Sill Apache	Kiowa-Comanche-Apache-Fort Sill Apache			tribal
9499	BIA	WER	AZFYA	Fort Yuma Agency	578089	Wheat	518	D9GZ	Human	26	2008	6	29	2008	Fri	California	32.7672	-114.617	20	WHEAT										1280	Fort Yuma	Fort Yuma			tribal
9652	BIA	WER	AZSCA	San Carlos Agency	574744	CURTIS	230	D9C1	Human	26	2008	6	29	2008	Fri	Arizona	33.3215	-110.441	0.3	CURTIS										3355	San Carlos	San Carlos			tribal
10185	BLM	MT	MTBID	Billings Field Office	573200	Cottonwood Fire		D9CS	Human	26	2008	6	29	2008	Fri	Montana	45.1379	-108.86	5.5	COTTONWOOD FIRE	Fee	BLM		BLM	PUB		Billings Field Office	Billings Field Office	MT					Billings Field Office	public
2270	BIA	GPR	NDSRA	Standing Rock Agency	588095	Standing Crow	16	E0CG	Human	26	2009	6	29	2009	Sat	North Dakota	46.0906	-100.654	0.1	STANDING CROW										3970	Standing Rock	Standing Rock			tribal
2271	BIA	GPR	NDSRA	Standing Rock Agency	588126	Twinn	17	E0E8	Human	26	2009	6	29	2009	Sat	North Dakota	46.1389	-100.679	0.1	TWINN										3970	Standing Rock	Standing Rock			tribal
2272	BIA	GPR	NDSRA	Standing Rock Agency	588242	AJ Skate	18	E0LH	Human	26	2009	6	29	2009	Sat	North Dakota	46.0903	-100.666	0.1	AJ SKATE										3970	Standing Rock	Standing Rock			tribal
2858	BIA	GPR	SDCCA	Crow Creek Agency	588030	Girls	25	E0CA	Human	26	2009	6	29	2009	Sat	South Dakota	44.0578	-99.4275	0.1	GIRLS										855	Crow Creek	Crow Creek			tribal
4295	BIA	GPR	SDPRA	Pine Ridge Agency	588759	Ammo	76	E0DX	Human	26	2009	6	29	2009	Sat	South Dakota	43.0197	-102.55	0.1	AMMO										2810	Pine Ridge	Pine Ridge			tribal
5007	BIA	GPR	SDRBA	Rosebud Agency	588006	VIC # 1	76	E0BU	Human	26	2009	6	29	2009	Sat	South Dakota	43.3222	-101.028	0.1	VIC # 1										3235	Rosebud	Rosebud			tribal
5008	BIA	GPR	SDRBA	Rosebud Agency	588058	Dragg	79	E0QD	Human	26	2009	6	29	2009	Sat	South Dakota	43.2444	-100.841	0.1	DRAGG										3235	Rosebud	Rosebud			tribal
5538	BIA	NWR	MTFHA	Flathead Agency	589026	ELMO	48	E0C0	Human	26	2009	6	29	2009	Sat	Montana	47.83	-114.35	16	ELMO										1110	Flathead	Flathead			tribal
7471	BIA	RMR	MTBFA	Blackfeet Agency	588689	JOSE FIRE	29	E0C9	Human	26	2009	6	29	2009	Sat	Montana	48.5644	-113.011	1	JOSE FIRE										305	Blackfeet	Blackfeet			tribal
8074	BIA	RMR	MTCRA	Crow Agency	595199	CINDI	19	E0CF	Human	26	2009	6	29	2009	Sat	Montana	45.605	-107.468	0.2	CINDI										845	Crow	Crow			tribal
8294	BIA	RMR	MTFBA	Fort Belknap Agency	588170	Rodeo Ball	20	E0FZ	Human	26	2009	6	29	2009	Sat	Montana	48.4561	-108.75	0.5	RODEO BALL										1150	Fort Belknap	Fort Belknap			tribal
2285	BIA	GPR	NDSRA	Standing Rock Agency	603788	Old Field	35	FH0N	Human	26	2010	6	29	2010	Sun	South Dakota	45.7661	-101.088	5	OLD FIELD										3970	Standing Rock	Standing Rock			tribal
2295	BIA	GPR	NDSRA	Standing Rock Agency	603825	Cyoyte	47	FH54	Human	26	2010	6	29	2010	Sun	North Dakota	46.0911	-100.657	0.1	CYOYTE										3970	Standing Rock	Standing Rock			tribal
5018	BIA	GPR	SDRBA	Rosebud Agency	602981	Chair Leg	86	FHU1	Human	26	2010	6	29	2010	Sun	South Dakota	43.1411	-100.895	0.1	CHAIR LEG										3235	Rosebud	Rosebud			tribal
5019	BIA	GPR	SDRBA	Rosebud Agency	602983	Three Spot Fire	87	FHV7	Human	26	2010	6	29	2010	Sun	South Dakota	43.1458	-100.904	0.1	THREE SPOT FIRE										3235	Rosebud	Rosebud			tribal
6009	BIA	NWR	ORWSA	Warm Springs Agency	603178	Playground	10	FHR3	Human	26	2010	6	29	2010	Sun	Oregon	44.7544	-121.289	0.1	PLAYGROUND										4545	Warm Springs	Warm Springs			tribal
6556	BIA	NWR	WASPA	Spokane Agency	618078	Sherwood Fire	19	FHW4	Human	26	2010	6	29	2010	Sun	Washington	47.8971	-117.958	1	SHERWOOD FIRE										3940	Spokane	Spokane			tribal
6834	BIA	NWR	WAYAA	Yakama Agency	604082	1040 Shields	24	FHW7	Human	26	2010	6	29	2010	Sun	Washington	46.4633	-120.565	1	1040 SHIELDS										4690	Yakama Nation	Yakama Nation			tribal
8760	BIA	RMR	MTNCA	Northern Cheyenne Agency	603049	POST OFFICE	7	FH2G	Human	26	2010	6	29	2010	Sun	Montana	45.6169	-106.667	0.3	POST OFFICE										2490	Northern Cheyenne	Northern Cheyenne			tribal
1678	BIA	EOR	OKOSA	Osage Agency	621009	Air Missle	86	F5W8	Human	26	2011	6	29	2011	Mon	Oklahoma	36.408	-96.3889	0.1	AIR MISSLE										2595	Osage	Osage			tribal
3077	BIA	GPR	SDCRA	Cheyenne River Agency	621014	COOK	17	F5XD	Human	26	2011	6	29	2011	Mon	South Dakota	45.0225	-101.463	0.4	COOK										605	Cheyenne River	Cheyenne River			tribal
4340	BIA	GPR	SDPRA	Pine Ridge Agency	621036	Row	62	F5XT	Human	26	2011	6	29	2011	Mon	South Dakota	43.0219	-102.556	0.1	ROW										2810	Pine Ridge	Pine Ridge			tribal
2358	BIA	GPR	NDSRA	Standing Rock Agency	641848	244 #2	116	GZ7Y	Human	26	2012	6	29	2012	Wed	South Dakota	45.767	-101.081	0.1	244 #2										3970	Standing Rock	Standing Rock			tribal
2359	BIA	GPR	NDSRA	Standing Rock Agency	641858	Tower	117	GZ7Z	Human	26	2012	6	29	2012	Wed	South Dakota	45.735	-100.802	0.1	TOWER										3970	Standing Rock	Standing Rock			tribal
2360	BIA	GPR	NDSRA	Standing Rock Agency	641866	Bridge	118	GZ70	Human	26	2012	6	29	2012	Wed	South Dakota	45.7668	-101.083	0.1	BRIDGE										3970	Standing Rock	Standing Rock			tribal
2361	BIA	GPR	NDSRA	Standing Rock Agency	641871	Pickup	119	GZ71	Human	26	2012	6	29	2012	Wed	North Dakota	46.0922	-100.655	0.1	PICKUP										3970	Standing Rock	Standing Rock			tribal
2362	BIA	GPR	NDSRA	Standing Rock Agency	641877	Rock	120	G0AJ	Human	26	2012	6	29	2012	Wed	South Dakota	45.4219	-100.642	0.1	ROCK										605	Cheyenne River	Cheyenne River			tribal
2363	BIA	GPR	NDSRA	Standing Rock Agency	641898	Thunder	121	G0AK	Human	26	2012	6	29	2012	Wed	North Dakota	46.0967	-100.638	0.1	THUNDER	Fee	UNK	Unknown	USACE	REC	Recreation Area	Oaha Recreation Area	OAHA	ND	3970	Standing Rock	Standing Rock		OAHA	tribal
2364	BIA	GPR	NDSRA	Standing Rock Agency	641899	Red Tail	122	G0AP	Human	26	2012	6	29	2012	Wed	North Dakota	46.0886	-100.66	0.1	RED TAIL										3970	Standing Rock	Standing Rock			tribal
2870	BIA	GPR	SDCCA	Crow Creek Agency	638298	Rookie 2	40	G0CQ	Human	26	2012	6	29	2012	Wed	South Dakota	44.0508	-99.4186	0.1	ROOKIE 2	Fee	UNK	Unknown	USACE	REC	Recreation Area	Francis Case Recreation Area	FRANCIS CASE	SD	855	Crow Creek	Crow Creek		FRANCIS CASE	tribal
3080	BIA	GPR	SDCRA	Cheyenne River Agency	637860	OLD E	43	GZ6Q	Human	26	2012	6	29	2012	Wed	South Dakota	45.0064	-101.233	0.1	OLD E										605	Cheyenne River	Cheyenne River			tribal
4380	BIA	GPR	SDPRA	Pine Ridge Agency	637944	Key Hole 2	223	GZ6V	Human	26	2012	6	29	2012	Wed	South Dakota	43.03	-102.551	0.2	KEY HOLE 2										2810	Pine Ridge	Pine Ridge			tribal
4381	BIA	GPR	SDPRA	Pine Ridge Agency	637945	A- Group	224	GZ7D	Human	26	2012	6	29	2012	Wed	South Dakota	43.03	-102.557	0.2	A- GROUP										2810	Pine Ridge	Pine Ridge			tribal
4382	BIA	GPR	SDPRA	Pine Ridge Agency	637946	Yellow bird	225	GZ73	Human	26	2012	6	29	2012	Wed	South Dakota	43.0283	-102.55	0.1	YELLOW BIRD										2810	Pine Ridge	Pine Ridge			tribal
4383	BIA	GPR	SDPRA	Pine Ridge Agency	637947	Grass	226	GZ86	Human	26	2012	6	29	2012	Wed	South Dakota	43.1381	-102.357	1.2	GRASS										2810	Pine Ridge	Pine Ridge			tribal
4384	BIA	GPR	SDPRA	Pine Ridge Agency	637948	Rough	227	GZ87	Human	26	2012	6	29	2012	Wed	South Dakota	43.1578	-102.342	1	ROUGH										2810	Pine Ridge	Pine Ridge			tribal
4385	BIA	GPR	SDPRA	Pine Ridge Agency	637949	Grining	228	GZ88	Human	26	2012	6	29	2012	Wed	South Dakota	43.3122	-102.36	0.1	GRINING										2810	Pine Ridge	Pine Ridge			tribal
4386	BIA	GPR	SDPRA	Pine Ridge Agency	637950	Smoker	229	GZ89	Human	26	2012	6	29	2012	Wed	South Dakota	43.2342	-102.473	0.1	SMOKER										2810	Pine Ridge	Pine Ridge			tribal
4387	BIA	GPR	SDPRA	Pine Ridge Agency	637953	Fireman	230	GZ9A	Human	26	2012	6	29	2012	Wed	South Dakota	43.0308	-102.549	0.1	FIREMAN										2810	Pine Ridge	Pine Ridge			tribal
4388	BIA	GPR	SDPRA	Pine Ridge Agency	637956	Crate	231	GZ9B	Human	26	2012	6	29	2012	Wed	South Dakota	43.0306	-102.549	0.1	CRATE										2810	Pine Ridge	Pine Ridge			tribal
4389	BIA	GPR	SDPRA	Pine Ridge Agency	638100	White Shirt	232	GZ9C	Human	26	2012	6	29	2012	Wed	South Dakota	43.0308	-102.55	0.1	WHITE SHIRT										2810	Pine Ridge	Pine Ridge			tribal
4390	BIA	GPR	SDPRA	Pine Ridge Agency	638101	Crazy Horse	233	GZ9D	Human	26	2012	6	29	2012	Wed	South Dakota	43.0197	-102.551	1	CRAZY HORSE										2810	Pine Ridge	Pine Ridge			tribal
7558	BIA	RMR	MTBFA	Blackfeet Agency	643109	WAKE	53	G0HY	Human	26	2012	6	29	2012	Wed	Montana	48.5712	-113.025	0.1	WAKE										305	Blackfeet	Blackfeet			tribal
8542	BIA	RMR	MTFPA	Fort Peck Agency	642060	N. Express	102	GZ5P	Human	26	2012	6	29	2012	Wed	Montana	48.1158	-105.176	0.1	N. EXPRESS										1250	Fort Peck	Fort Peck			tribal
8543	BIA	RMR	MTFPA	Fort Peck Agency	642063	Yankton	105	G0FM	Human	26	2012	6	29	2012	Wed	Montana	48.1078	-105.201	0.1	YANKTON										1250	Fort Peck	Fort Peck			tribal
2415	BIA	GPR	NDSRA	Standing Rock Agency	655302	5th Street	68	HME6	Human	26	2013	6	29	2013	Thur	South Dakota	45.8111	-100.818	0.1	5TH STREET										3970	Standing Rock	Standing Rock			tribal
2416	BIA	GPR	NDSRA	Standing Rock Agency	655314	Rain	69	HME7	Human	26	2013	6	29	2013	Thur	South Dakota	45.7616	-101.077	0.3	RAIN										3970	Standing Rock	Standing Rock			tribal
2417	BIA	GPR	NDSRA	Standing Rock Agency	655316	Football	70	HMR6	Human	26	2013	6	29	2013	Thur	North Dakota	46.094	-100.633	0.1	FOOTBALL	Fee	UNK	Unknown	USACE	REC	Recreation Area	Oaha Recreation Area	OAHA	ND	3970	Standing Rock	Standing Rock		OAHA	tribal
2878	BIA	GPR	SDCCA	Crow Creek Agency	655293	Camo	26	HMZ2	Human	26	2013	6	29	2013	Thur	South Dakota	44.0661	-99.4808	0.3	CAMO	Fee	UNK	Unknown	USACE	REC	Recreation Area	Sharpe Recreation Area	SHARPE	SD	855	Crow Creek	Crow Creek		SHARPE	tribal
3103	BIA	GPR	SDCRA	Cheyenne River Agency	655269	Tiger	40	HML9	Human	26	2013	6	29	2013	Thur	South Dakota	45.2719	-100.919	0.1	TIGER										605	Cheyenne River	Cheyenne River			tribal
4465	BIA	GPR	SDPRA	Pine Ridge Agency	655276	Popcorn Hill	88	HMM3	Human	26	2013	6	29	2013	Thur	South Dakota	43.0297	-102.548	0.1	POPCORN HILL										2810	Pine Ridge	Pine Ridge			tribal
4476	BIA	GPR	SDPRA	Pine Ridge Agency	656761	Allen Housing 2	106	HQY4	Human	26	2013	6	29	2013	Thur	South Dakota	43.272	-101.918	0.1	ALLEN HOUSING 2										2810	Pine Ridge	Pine Ridge			tribal
5041	BIA	GPR	SDRBA	Rosebud Agency	656247	Field	85	HM0Z	Human	26	2013	6	29	2013	Thur	South Dakota	43.32	-101.03	0.6	FIELD										3235	Rosebud	Rosebud			tribal
5042	BIA	GPR	SDRBA	Rosebud Agency	656250	Pink House	86	HM00	Human	26	2013	6	29	2013	Thur	South Dakota	43.2581	-100.837	0.1	PINK HOUSE										3235	Rosebud	Rosebud			tribal
2453	BIA	GPR	NDSRA	Standing Rock Agency	668416	Fireworks	69	H6QT	Human	26	2014	6	29	2014	Fri	North Dakota	46.0894	-100.66	0.1	FIREWORKS										3970	Standing Rock	Standing Rock			tribal
2454	BIA	GPR	NDSRA	Standing Rock Agency	668417	Ant	70	H6QU	Human	26	2014	6	29	2014	Fri	South Dakota	45.7679	-101.08	0.1	ANT										3970	Standing Rock	Standing Rock			tribal
2455	BIA	GPR	NDSRA	Standing Rock Agency	668420	Wolf 2	71	H6Q7	Human	26	2014	6	29	2014	Fri	North Dakota	46.0931	-100.654	0.1	WOLF 2										3970	Standing Rock	Standing Rock			tribal
2456	BIA	GPR	NDSRA	Standing Rock Agency	668421	Loop	72	H6RP	Human	26	2014	6	29	2014	Fri	North Dakota	46.0967	-100.636	3.9	LOOP	Fee	UNK	Unknown	USACE	REC	Recreation Area	Oaha Recreation Area	OAHA	ND	3970	Standing Rock	Standing Rock		OAHA	tribal
5061	BIA	GPR	SDRBA	Rosebud Agency	669577	HILL	61	H6UD	Human	26	2014	6	29	2014	Fri	South Dakota	43.2378	-100.861	0.1	HILL										3235	Rosebud	Rosebud			tribal
6932	BIA	NWR	WAYAA	Yakama Agency	668950	Mile Post 54	45	H6RJ	Human	26	2014	6	29	2014	Fri	Washington	46.2776	-120.371	1.5	MILE POST 54										4690	Yakama Nation	Yakama Nation			tribal
9005	BIA	RMR	WYWRA	Wind River Agency	672400	Skate Park 2	34	H6QE	Human	26	2014	6	29	2014	Fri	Wyoming	43.0006	-108.882	0.1	SKATE PARK 2										4610	Wind River	Wind River			tribal
2470	BIA	GPR	NDSRA	Standing Rock Agency	679838	Black Cat	79	JU9M	Human	26	2015	6	29	2015	Sat	North Dakota	46.0911	-100.664	0.1	BLACK CAT										3970	Standing Rock	Standing Rock			tribal
6961	BIA	NWR	WAYAA	Yakama Agency	680742	1240 Hawk Rd.	56	JU60	Human	26	2015	6	29	2015	Sat	Washington	46.3861	-120.784	35	1240 HAWK RD.										4690	Yakama Nation	Yakama Nation			tribal
7631	BIA	RMR	MTBFA	Blackfeet Agency	679852	LITTLE BULL	35	JU6V	Human	26	2015	6	29	2015	Sat	Montana	48.5636	-113.016	0.1	LITTLE BULL										305	Blackfeet	Blackfeet			tribal
8324	BIA	RMR	MTFBA	Fort Belknap Agency	680511	Beets	32	JVP5	Human	26	2015	6	29	2015	Sat	Montana	47.9569	-108.64	0.4	BEETS										1150	Fort Belknap	Fort Belknap			tribal
2478	BIA	GPR	NDSRA	Standing Rock Agency	692775	Stoneman	47	KC2Z	Human	26	2016	6	29	2016	Mon	North Dakota	46.1153	-100.691	0.1	STONEMAN										3970	Standing Rock	Standing Rock			tribal
3135	BIA	GPR	SDCRA	Cheyenne River Agency	692733	NO HEART	40	KC0A	Human	26	2016	6	29	2016	Mon	South Dakota	45.0123	-101.248	0.1	NO HEART										605	Cheyenne River	Cheyenne River			tribal
3136	BIA	GPR	SDCRA	Cheyenne River Agency	692752	RED	41	KC0V	Human	26	2016	6	29	2016	Mon	South Dakota	45.0028	-101.238	0.1	RED										605	Cheyenne River	Cheyenne River			tribal
5081	BIA	GPR	SDRBA	Rosebud Agency	701167	Two	59	KC09	Human	26	2016	6	29	2016	Mon	South Dakota	43.2414	-100.841	0.1	TWO										3235	Rosebud	Rosebud			tribal
8907	BIA	RMR	MTRBA	Rocky Boy's Agency	694383	Mush Fire	17	KD6G	Human	26	2016	6	29	2016	Mon	Montana	48.2981	-109.994	0.5	MUSH FIRE										3205	Rocky Boy's	Rocky Boy's			tribal
10521	BLM	OR	ORPRD	Prineville District	90374	BEE TREE		5913	Human	26	1980	6	30	1980	Fri	Oregon	44.1332	-120.784	0	BEE TREE	Fee	BLM		BLM	PUB		Prineville Deschutes Field Office	Prineville Deschutes Field Office	OR					Prineville Deschutes Field Office	public
342	FS	5	512	San Bernardino National Forest	105242		59		Human	26	1981	6	30	1981	Sat	California	34.2725	-117.163	0.1		Fee	USFS	USDA FOREST SERVICE	USFS	NF	NF	San Bernardino National Forest	San Bernardino National Forest	CA				National park or forest	San Bernardino National Forest	public
10288	BLM	NV	NVLVD	Las Vegas Field Office	86243	MILE 18		4300	Human	26	1981	6	30	1981	Sat	Nevada	36.9833	-115.067	0	MILE 18	Fee	FWS	Fee	FWS	NWR	NWR	Desert National Wildlife Range	DESERT NATIONAL WILDLIFE RANGE	NV				National park or forest	Desert National Wildlife Range	public
10289	BLM	NV	NVLVD	Las Vegas Field Office	86244	MILE 16		4301	Human	26	1981	6	30	1981	Sat	Nevada	36.0333	-115.418	0	MILE 16	Fee	BLM		BLM	PUB		Red Rock/Sloan Field Office	Red Rock/Sloan Field Office	NV				National park or forest	Red Rock Canyon National Conservation Area	public
10290	BLM	NV	NVLVD	Las Vegas Field Office	86245	MILE 22		4302	Human	26	1981	6	30	1981	Sat	Nevada	36.0333	-115.567	0	MILE 22	Fee	USFS	USDA FOREST SERVICE	USFS	NF	NF	Toiyabe National Forest	Humboldt-Toiyabe National Forest	NV				National park or forest	Toiyabe National Forest	public
213	FS	8	801	National Forests in Alabama	150756		57		Human	26	1983	6	30	1983	Mon	Alabama	33.5833	-85.7	0.1		Fee	USFS	USDA FOREST SERVICE	USFS	NF	NF	Talladega National Forest	National Forests in Alabama	AL				National park or forest	Talladega National Forest	public
1184	FS	2	203	Black Hills National Forest	19835	ROCKET	21		Human	26	1984	6	30	1984	Wed	South Dakota	43.9908	-103.447	0.1	ROCKET	Fee	USFS	USDA FOREST SERVICE	USFS	NF	NF	Black Hills National Forest	Black Hills National Forest	SD				National park or forest	Black Hills National Forest	public
3411	BIA	GPR	SDPRA	Pine Ridge Agency	310110	W.K. HOUSI	556		Human	26	1984	6	30	1984	Wed	South Dakota	43.1422	-102.363	5	W.K. HOUSI										2810	Pine Ridge	Pine Ridge			tribal
7753	BIA	RMR	MTCRA	Crow Agency	356582	PINKY	2111		Human	26	1984	6	30	1984	Wed	Montana	45.6014	-107.472	0.1	PINKY										845	Crow	Crow			tribal
10360	BLM	NV	NVLVD	Las Vegas Field Office	75741	MM 27		K418	Human	26	1984	6	30	1984	Wed	Nevada	36.0166	-115.684	1	MM 27	Fee	BLM		BLM	PUB		Las Vegas Field Office	Las Vegas Field Office	NV					Las Vegas Field Office	public
10559	BLM	OR	ORVAD	Vale District	76445	BLAKES JCT		M708	Human	26	1984	6	30	1984	Wed	Oregon	44.3649	-117.237	7	BLAKES JCT	Fee	BLM		BLM	PUB		Vale Baker Field Office	Vale Baker Field Office	OR					Vale Baker Field Office	public
2897	BIA	GPR	SDCRA	Cheyenne River Agency	300633	W HORSE	24		Human	26	1985	6	30	1985	Thur	South Dakota	45.2667	-100.909	0.1	W HORSE										605	Cheyenne River	Cheyenne River			tribal
6576	BIA	NWR	WAYAA	Yakama Agency	449421	ALLOT 108B	10		Human	26	1985	6	30	1985	Thur	Washington	46.2998	-120.701	2	ALLOT 108B										4690	Yakama Nation	Yakama Nation			tribal
8774	BIA	RMR	MTRBA	Rocky Boy's Agency	370469	SANDY	6		Human	26	1985	6	30	1985	Thur	Montana	48.1833	-109.801	22	SANDY										3205	Rocky Boy's	Rocky Boy's			tribal
9365	BIA	SWR	NMMEA	Mescalero Agency	345446	SUMMIT	34		Human	26	1985	6	30	1985	Thur	New Mexico	33.2334	-105.684	0.1	SUMMIT										2205	Mescalero	Mescalero			tribal
6386	BIA	NWR	WAPSA	Puget Sound Agency	448515	FIREWORKS	3		Human	26	1986	6	30	1986	Fri	Washington	48.0832	-122.301	0.1	FIREWORKS										4290	Tulalip	Tulalip			tribal
1917	BIA	GPR	NDSRA	Standing Rock Agency	323086	xx NONE xx	44		Human	26	1987	6	30	1987	Sat	North Dakota	46.4	-100.6	1	XX NONE XX										3970	Standing Rock	Standing Rock			tribal
1918	BIA	GPR	NDSRA	Standing Rock Agency	323087	xx NONE xx	45		Human	26	1987	6	30	1987	Sat	North Dakota	46.1	-100.667	1	XX NONE XX	Fee	UNK	Unknown	USACE	REC	Recreation Area	Oaha Recreation Area	OAHA	ND	3970	Standing Rock	Standing Rock		OAHA	tribal
3445	BIA	GPR	SDPRA	Pine Ridge Agency	310485	MORMEN 1	76		Human	26	1987	6	30	1987	Sat	South Dakota	43.035	-102.572	4	MORMEN 1										2810	Pine Ridge	Pine Ridge			tribal
9982	BLM	ID	IDBOD	Boise District	61422	CORRALS		F240	Human	26	1987	6	30	1987	Sat	Idaho	43.4999	-116.268	8	CORRALS	Fee	BLM		BLM	PUB		Four Rivers Field Office	Four Rivers Field Office	ID					Four Rivers Field Office	public
9983	BLM	ID	IDBOD	Boise District	61424	L FREEZEOU		F242	Human	26	1987	6	30	1987	Sat	Idaho	43.8417	-116.612	20	L FREEZEOU	Fee	BLM		BLM	PUB		Four Rivers Field Office	Four Rivers Field Office	ID					Four Rivers Field Office	public
9676	BIA	WER	NVDVT	Sho-Pai Tribes	433310	xx NONE xx	4		Human	26	1988	6	30	1988	Mon	Idaho	42.1499	-116.084	15	XX NONE XX										965	Duck Valley	Duck Valley			tribal
10401	BLM	NV	NVLVD	Las Vegas Field Office	58017	16027CLARK		K543	Human	26	1988	6	30	1988	Mon	Nevada	36.0166	-115.584	1	16027CLARK	Fee	BLM		BLM	PUB		Las Vegas Field Office	Las Vegas Field Office	NV					Las Vegas Field Office	public
879	FS	2	215	White River National Forest	254758		9		Human	26	1989	6	30	1989	Tues	Colorado	39.6083	-106.058	0.1														National park or forest	Arapaho National Forest	public
1162	FS	4	403	Bridger-Teton National Forest	212830	CLEAR CREEK	2		Human	26	1989	6	30	1989	Tues	Wyoming	43.9069	-110.247	0.3	CLEAR CREEK	Fee	USFS	USDA FOREST SERVICE	USFS	NF	NF	Teton National Forest	Bridger-Teton National Forest	WY				Regional park	Teton Wilderness	public
10405	BLM	NV	NVLVD	Las Vegas Field Office	52974	16028CLARK		Y362	Human	26	1989	6	30	1989	Tues	Nevada	36	-115.618	0	16028CLARK	Fee	BLM		BLM	PUB		Las Vegas Field Office	Las Vegas Field Office	NV					Las Vegas Field Office	public
10406	BLM	NV	NVLVD	Las Vegas Field Office	52975	KIUP		Y363	Human	26	1989	6	30	1989	Tues	Nevada	36.0833	-115.784	0	KIUP	Fee	BLM		BLM	PUB		Las Vegas Field Office	Las Vegas Field Office	NV					Las Vegas Field Office	public
3466	BIA	GPR	SDPRA	Pine Ridge Agency	310891	PR 20	74		Human	26	1990	6	30	1990	Wed	South Dakota	43.0286	-102.561	0.5	PR 20										2810	Pine Ridge	Pine Ridge			tribal
3467	BIA	GPR	SDPRA	Pine Ridge Agency	310892	PR 21	75		Human	26	1990	6	30	1990	Wed	South Dakota	43.0303	-102.553	0.3	PR 21										2810	Pine Ridge	Pine Ridge			tribal
3468	BIA	GPR	SDPRA	Pine Ridge Agency	310893	PR 22	76		Human	26	1990	6	30	1990	Wed	South Dakota	43.0208	-102.56	1	PR 22										2810	Pine Ridge	Pine Ridge			tribal
3469	BIA	GPR	SDPRA	Pine Ridge Agency	310894	PR 23	77		Human	26	1990	6	30	1990	Wed	South Dakota	43.0211	-102.551	0.5	PR 23										2810	Pine Ridge	Pine Ridge			tribal
3470	BIA	GPR	SDPRA	Pine Ridge Agency	310895	PR 24	78		Human	26	1990	6	30	1990	Wed	South Dakota	43.028	-102.553	0.2	PR 24										2810	Pine Ridge	Pine Ridge			tribal
4623	BIA	GPR	SDRBA	Rosebud Agency	317810	WHITEHORSE	86		Human	26	1990	6	30	1990	Wed	South Dakota	43.3014	-100.585	1	WHITEHORSE										3235	Rosebud	Rosebud			tribal
4624	BIA	GPR	SDRBA	Rosebud Agency	317811	MC CLOSKEY	87		Human	26	1990	6	30	1990	Wed	South Dakota	43.2306	-100.866	0.1	MC CLOSKEY										3235	Rosebud	Rosebud			tribal
4625	BIA	GPR	SDRBA	Rosebud Agency	317812	SQ.VALLEY	88		Human	26	1990	6	30	1990	Wed	South Dakota	43.2458	-100.863	0.1	SQ.VALLEY										3235	Rosebud	Rosebud			tribal
6460	BIA	NWR	WASPA	Spokane Agency	451709	xx NONE xx	30		Human	26	1990	6	30	1990	Wed	Washington	47.9091	-117.813	0.1	XX NONE XX										3940	Spokane	Spokane			tribal
11080	NPS	NERO	NYGAP	Gateway National Recreation Area	236174	RUBBERNECK	5002		Human	26	1991	6	30	1991	Thur	New Jersey	40.4677	-73.9976	0.1	RUBBERNECK	Fee	NPS	NPS	NPS	NRA	National Recreation Area	Gateway National Recreation Area	GATE	NJ				National park or forest	Gateway National Recreation Area Sandy Hook	public
4656	BIA	GPR	SDRBA	Rosebud Agency	318369	ALLEY	109		Human	26	1992	6	30	1992	Sat	South Dakota	43.2417	-100.842	0.1	ALLEY										3235	Rosebud	Rosebud			tribal
10147	BLM	ID	IDSHD	Shoshone District	38946	ID75MP89E		G317	Human	26	1992	6	30	1992	Sat	Idaho	43.1666	-114.334	0	ID75MP89E	Fee	SDOL	Idaho Department of Lands	SDOL	SRMA	Public Schools	Idaho Department of Lands	Idaho Department of Lands	ID				Public Schools	Idaho Department of Lands	public
6477	BIA	NWR	WASPA	Spokane Agency	451971	xx NONE xx	38		Human	26	1993	6	30	1993	Sun	Washington	47.9082	-118.326	1	XX NONE XX										3940	Spokane	Spokane			tribal
10416	BLM	NV	NVLVD	Las Vegas Field Office	35060	16017CLARK		Y357	Human	26	1993	6	30	1993	Sun	Nevada	36	-115.468	100	16017CLARK	Fee	BLM		BLM	PUB		Red Rock/Sloan Field Office	Red Rock/Sloan Field Office	NV				National park or forest	Red Rock Canyon National Conservation Area	public
1967	BIA	GPR	NDSRA	Standing Rock Agency	323819	xx NONE xx	83		Human	26	1994	6	30	1994	Mon	North Dakota	46.0833	-101.167	1	XX NONE XX										3970	Standing Rock	Standing Rock			tribal
2925	BIA	GPR	SDCRA	Cheyenne River Agency	301223	EASTMAIN	46		Human	26	1994	6	30	1994	Mon	South Dakota	45.0047	-101.23	0.1	EASTMAIN										605	Cheyenne River	Cheyenne River			tribal
3550	BIA	GPR	SDPRA	Pine Ridge Agency	311841	PR AIRPORT	132		Human	26	1994	6	30	1994	Mon	South Dakota	43.0264	-102.51	0.1	PR AIRPORT										2810	Pine Ridge	Pine Ridge			tribal
3551	BIA	GPR	SDPRA	Pine Ridge Agency	311843	HIGH WOLF	134		Human	26	1994	6	30	1994	Mon	South Dakota	43.0264	-102.51	0.2	HIGH WOLF										2810	Pine Ridge	Pine Ridge			tribal
3552	BIA	GPR	SDPRA	Pine Ridge Agency	311844	OLD HOSP.	135		Human	26	1994	6	30	1994	Mon	South Dakota	43.0305	-102.559	0.1	OLD HOSP.										2810	Pine Ridge	Pine Ridge			tribal
3553	BIA	GPR	SDPRA	Pine Ridge Agency	311845	4THCOMPLEX	136		Human	26	1994	6	30	1994	Mon	South Dakota	43.0286	-102.553	300	4THCOMPLEX										2810	Pine Ridge	Pine Ridge			tribal
4668	BIA	GPR	SDRBA	Rosebud Agency	318747	{PREACHER	100		Human	26	1994	6	30	1994	Mon	South Dakota	43.3161	-100.875	0.1	{PREACHER										3235	Rosebud	Rosebud			tribal
4669	BIA	GPR	SDRBA	Rosebud Agency	318748	HILLSIDE	101		Human	26	1994	6	30	1994	Mon	South Dakota	43.1194	-101.025	0.1	HILLSIDE										3235	Rosebud	Rosebud			tribal
6480	BIA	NWR	WASPA	Spokane Agency	452052	xx NONE xx	46		Human	26	1994	6	30	1994	Mon	Washington	47.9249	-117.809	0.2	XX NONE XX										3940	Spokane	Spokane			tribal
10726	BLM	WY	WYRSD	Rock Springs District	31991	CLEARVEIW		T576	Human	26	1994	6	30	1994	Mon	Wyoming	41.5833	-109.301	6	CLEARVEIW															private
4687	BIA	GPR	SDRBA	Rosebud Agency	318996	WHITE	93		Human	26	1995	6	30	1995	Tues	South Dakota	43.2431	-100.841	0.1	WHITE										3235	Rosebud	Rosebud			tribal
5267	BIA	MWR	WIMEA	Menominee Tribe	386141	DNR IS COM	133		Human	26	1995	6	30	1995	Tues	Wisconsin	44.9	-88.5834	0.8	DNR IS COM										2175	Menominee	Menominee			tribal
301	FS	5	512	San Bernardino National Forest	320228	RIDGE	104		Human	26	1996	6	30	1996	Thur	California	34.2283	-117.46	0.1	RIDGE	Fee	USFS	USDA FOREST SERVICE	USFS	NF	NF	San Bernardino National Forest	San Bernardino National Forest	CA				National park or forest	San Bernardino National Forest	public
389	FS	5	501	Angeles National Forest	318174	DIVIDE	113		Human	26	1996	6	30	1996	Thur	California	34.3617	-118.39	1	DIVIDE	Fee	USFS	USDA FOREST SERVICE	USFS	NF	NF	Angeles National Forest	Angeles National Forest	CA				National park or forest	Angeles National Forest	public
1701	BIA	GPR	NDFBA	Fort Berthold Agency	303237	FIRE#26	26		Human	26	1996	6	30	1996	Thur	North Dakota	47.9997	-102.753	1	FIRE#26															private
1702	BIA	GPR	NDFBA	Fort Berthold Agency	303238	TURNERFIRE	27		Human	26	1996	6	30	1996	Thur	North Dakota	47.7333	-102.734	0.1	TURNERFIRE										1160	Fort Berthold	Fort Berthold			tribal
1986	BIA	GPR	NDSRA	Standing Rock Agency	324048	SOX	53		Human	26	1996	6	30	1996	Thur	North Dakota	46.1333	-100.667	0.5	SOX										3970	Standing Rock	Standing Rock			tribal
3567	BIA	GPR	SDPRA	Pine Ridge Agency	312397	EASTRIDGE	145		Human	26	1996	6	30	1996	Thur	South Dakota	43.0472	-102.557	0.2	EASTRIDGE										2810	Pine Ridge	Pine Ridge			tribal
4689	BIA	GPR	SDRBA	Rosebud Agency	319223	SWALLOW	91		Human	26	1996	6	30	1996	Thur	South Dakota	43.2364	-100.852	0.1	SWALLOW										3235	Rosebud	Rosebud			tribal
5697	BIA	NWR	ORWSA	Warm Springs Agency	447035	KALISH	41		Human	26	1996	6	30	1996	Thur	Oregon	44.7498	-121.284	0.1	KALISH										4545	Warm Springs	Warm Springs			tribal
6608	BIA	NWR	WAYAA	Yakama Agency	450427	MILE PT 33	28		Human	26	1996	6	30	1996	Thur	Washington	46.0487	-120.575	0.1	MILE PT 33										4690	Yakama Nation	Yakama Nation			tribal
8356	BIA	RMR	MTFPA	Fort Peck Agency	363846	F.SMITH	54		Human	26	1996	6	30	1996	Thur	Montana	48.1156	-105.171	0.2	F.SMITH										1250	Fort Peck	Fort Peck			tribal
10278	BLM	NV	NVELD	Ely Field Office	17898	GHOST		K066	Human	26	1996	6	30	1996	Thur	Nevada	37.45	-114.767	0.3	GHOST	Fee	BLM		BLM	PUB		Caliente Field Office	Caliente Field Office	NV					Caliente Field Office	public
1263	FS	1	111	Custer Gallatin National Forest	327557	ELECTRIC	2		Human	26	1997	6	30	1997	Fri	Montana	44.6683	-111.113	1.5	ELECTRIC	Fee	USFS	USDA FOREST SERVICE	USFS	NF	NF	Gallatin National Forest	Custer Gallatin National Forest	MT				National park or forest	Gallatin National Forest	public
5419	BIA	NWR	IDNPT	Nez Perce Tribe	442863	LAPWAI	104		Human	26	1997	6	30	1997	Fri	Idaho	46.4054	-116.787	0.2	LAPWAI										2445	Nez Perce	Nez Perce			tribal
10921	NPS	IMRO	UTGLP	Glen Canyon National Recreation Area	254759	ROCK CREEK	9702		Human	26	1997	6	30	1997	Fri	Utah	37.0639	-111.247	1	ROCK CREEK	Fee	NPS	NPS	NPS	NRA	National Recreation Area	Glen Canyon National Recreation Area	GLCA	UT				National Recreation Area	GLCA	public
114	FS	8	806	Kisatchie National Forest	331644	058 FDR 304-G	58	P86553	Human	26	1998	6	30	1998	Sat	Louisiana	31.4833	-93.12	0.3	058 FDR 304-G	Fee	USFS	USDA FOREST SERVICE	USFS	NF	NF	Kisatchie National Forest	Kisatchie National Forest	LA				National park or forest	Kisatchie National Forest	public
115	FS	8	806	Kisatchie National Forest	331643	057 FDR 304-E	57	P86553	Human	26	1998	6	30	1998	Sat	Louisiana	31.4833	-93.12	0.3	057 FDR 304-E	Fee	USFS	USDA FOREST SERVICE	USFS	NF	NF	Kisatchie National Forest	Kisatchie National Forest	LA				National park or forest	Kisatchie National Forest	public
116	FS	8	806	Kisatchie National Forest	331642	056 FDR 304-D	56	P86553	Human	26	1998	6	30	1998	Sat	Louisiana	31.4833	-93.12	0.3	056 FDR 304-D	Fee	USFS	USDA FOREST SERVICE	USFS	NF	NF	Kisatchie National Forest	Kisatchie National Forest	LA				National park or forest	Kisatchie National Forest	public
117	FS	8	806	Kisatchie National Forest	331641	055 FDR 304-C	55	P86553	Human	26	1998	6	30	1998	Sat	Louisiana	31.4833	-93.12	0.3	055 FDR 304-C	Fee	USFS	USDA FOREST SERVICE	USFS	NF	NF	Kisatchie National Forest	Kisatchie National Forest	LA				National park or forest	Kisatchie National Forest	public
118	FS	8	806	Kisatchie National Forest	331640	054 FDR 304-B	54	P86553	Human	26	1998	6	30	1998	Sat	Louisiana	31.4833	-93.12	0.3	054 FDR 304-B	Fee	USFS	USDA FOREST SERVICE	USFS	NF	NF	Kisatchie National Forest	Kisatchie National Forest	LA				National park or forest	Kisatchie National Forest	public
119	FS	8	806	Kisatchie National Forest	331639	053 FDR 304-A	53	P86553	Human	26	1998	6	30	1998	Sat	Louisiana	31.4833	-93.12	0.3	053 FDR 304-A	Fee	USFS	USDA FOREST SERVICE	USFS	NF	NF	Kisatchie National Forest	Kisatchie National Forest	LA				National park or forest	Kisatchie National Forest	public
124	FS	8	806	Kisatchie National Forest	330681	40	40	P86553	Human	26	1998	6	30	1998	Sat	Louisiana	31.5217	-93.12	0.3	40	Fee	USFS	USDA FOREST SERVICE	USFS	NF	NF	Kisatchie National Forest	Kisatchie National Forest	LA				National park or forest	Kisatchie National Forest	public
496	FS	8	809	Ouachita National Forest	336328	HWY. 27 TRAIL HEAD	53		Human	26	1998	6	30	1998	Sat	Arkansas	34.7583	-93.4917	0.2	HWY. 27 TRAIL HEAD	Fee	USFS	USDA FOREST SERVICE	USFS	NF	NF	Ouachita National Forest	Ouachita National Forest	AR				National park or forest	Ouachita National Forest	public
5342	BIA	NAR	AZNAA	Navajo Regional Office	395180	S-OLDCHPTH	67		Human	26	1998	6	30	1998	Sat	Arizona	35.7333	-109.051	1.7	S-OLDCHPTH										2430	Navajo Nation	Navajo Nation			tribal
6617	BIA	NWR	WAYAA	Yakama Agency	450544	PUMPHOUSE2	13		Human	26	1998	6	30	1998	Sat	Washington	46.3115	-120.544	7	PUMPHOUSE2										4690	Yakama Nation	Yakama Nation			tribal
7844	BIA	RMR	MTCRA	Crow Agency	359071	HEART	118		Human	26	1998	6	30	1998	Sat	Montana	45.4166	-108.584	3	HEART										845	Crow	Crow			tribal
7845	BIA	RMR	MTCRA	Crow Agency	359072	GOES AHEAD	119		Human	26	1998	6	30	1998	Sat	Montana	45.425	-108.517	0.2	GOES AHEAD										845	Crow	Crow			tribal
8814	BIA	RMR	MTRBA	Rocky Boy's Agency	371339	JUDI	83		Human	26	1998	6	30	1998	Sat	Montana	48.2514	-109.797	0.1	JUDI										3205	Rocky Boy's	Rocky Boy's			tribal
9199	BIA	SWR	COUMA	Ute Mountain Ute Agency	341451	CFIGNACIO4	58		Human	26	1998	6	30	1998	Sat	Colorado	37.2108	-108.726	2	CFIGNACIO4										4470	Ute Mountain	Ute Mountain			tribal
2025	BIA	GPR	NDSRA	Standing Rock Agency	324480	HAWK1	71		Human	26	1999	6	30	1999	Sun	North Dakota	46.0917	-100.656	0.1	HAWK1										3970	Standing Rock	Standing Rock			tribal
10171	BLM	ID	IDSID	Southern Idaho District	2104	Kimama2		F378	Human	26	1999	6	30	1999	Sun	Idaho	42.8516	-113.795	7	KIMAMA2	Fee	BLM		BLM	PUB		Shoshone Field Office	Shoshone Field Office	ID					Shoshone Field Office	public
10172	BLM	ID	IDSID	Southern Idaho District	2105	Perrine		F379	Human	26	1999	6	30	1999	Sun	Idaho	42.6005	-114.454	0.1	PERRINE															private
10579	BLM	UT	UTCCD	Cedar City Field Office	2716	Beaver Cyn		W265	Human	26	1999	6	30	1999	Sun	Utah	38.2801	-112.579	30	BEAVER CYN	Fee	BLM		BLM	PUB		Cedar City Field Office	Cedar City Field Office	UT					Cedar City Field Office	public
2030	BIA	GPR	NDSRA	Standing Rock Agency	324708	IDUNNO	154		Human	26	2000	6	30	2000	Tues	South Dakota	45.7994	-101.106	0.5	IDUNNO										3970	Standing Rock	Standing Rock			tribal
2031	BIA	GPR	NDSRA	Standing Rock Agency	324709	WAKPATCH	155		Human	26	2000	6	30	2000	Tues	South Dakota	45.6556	-100.536	0.1	WAKPATCH										3970	Standing Rock	Standing Rock			tribal
11239	NPS	SERO	MSNAP	Natchez Trace Parkway	233795	HIGHWAY 4	46		Human	26	2000	6	30	2000	Tues	Mississippi	34.5445	-88.2756	0.1	HIGHWAY 4	Fee	NPS	NPS	NPS	SDA	Parkway	Natchez Trace Parkway	NATR	MS				Parkway	NATR	public
1211	FS	6	601	Deschutes National Forest	363330	442	42	P60950	Human	26	2001	6	30	2001	Wed	Oregon	44.1403	-121.461	0.3	442	Fee	USFS	USDA FOREST SERVICE	USFS	NF	NF	Deschutes National Forest	Deschutes National Forest	OR				National park or forest	Deschutes National Forest	public
3194	BIA	GPR	SDLBA	Lower Brule Agency	332729	CANDLE	14		Human	26	2001	6	30	2001	Wed	South Dakota	44.0711	-99.6268	1	CANDLE										2030	Lower Brule	Lower Brule			tribal
3601	BIA	GPR	SDPRA	Pine Ridge Agency	313936	GOLF	110		Human	26	2001	6	30	2001	Wed	South Dakota	43.0203	-102.549	0.1	GOLF										2810	Pine Ridge	Pine Ridge			tribal
5511	BIA	NWR	MTFHA	Flathead Agency	455658	WOODCOCK1	39		Human	26	2001	6	30	2001	Wed	Montana	47.5116	-114.051	0.1	WOODCOCK1										1110	Flathead	Flathead			tribal
8836	BIA	RMR	MTRBA	Rocky Boy's Agency	371748	GARDIPEE	58		Human	26	2001	6	30	2001	Wed	Montana	48.2625	-109.792	0.1	GARDIPEE										3205	Rocky Boy's	Rocky Boy's			tribal
10900	NPS	IMRO	TXLAP	Lake Meredith National Recreation Area	269155	LEGGET	122		Human	26	2001	6	30	2001	Wed	Texas	35.6583	-101.625	0.1	LEGGET	Fee	NPS	NPS	NPS	NRA	National Recreation Area	Lake Meredith National Recreation Area	LAMR	TX				National Recreation Area	LAMR	public
10901	NPS	IMRO	TXLAP	Lake Meredith National Recreation Area	269156	DISPLAY1	123		Human	26	2001	6	30	2001	Wed	Texas	35.6608	-101.625	0.1	DISPLAY1	Fee	NPS	NPS	NPS	NRA	National Recreation Area	Lake Meredith National Recreation Area	LAMR	TX				National Recreation Area	LAMR	public
10902	NPS	IMRO	TXLAP	Lake Meredith National Recreation Area	269157	DISPLAY2	124		Human	26	2001	6	30	2001	Wed	Texas	35.6608	-101.625	0.1	DISPLAY2	Fee	NPS	NPS	NPS	NRA	National Recreation Area	Lake Meredith National Recreation Area	LAMR	TX				National Recreation Area	LAMR	public
2083	BIA	GPR	NDSRA	Standing Rock Agency	325330	TWINN II	216		Human	26	2002	6	30	2002	Thur	North Dakota	46.1386	-100.678	450	TWINN II										3970	Standing Rock	Standing Rock			tribal
2702	BIA	GPR	NEWIA	Winnebago Agency	330975	A1302097	97		Human	26	2002	6	30	2002	Thur	Nebraska	42.2319	-96.49	9	A1302097										4625	Winnebago	Winnebago			tribal
2789	BIA	GPR	SDCCA	Crow Creek Agency	332020	GINGWAYS	44		Human	26	2002	6	30	2002	Thur	South Dakota	44.0589	-99.4365	0.5	GINGWAYS										855	Crow Creek	Crow Creek			tribal
3201	BIA	GPR	SDLBA	Lower Brule Agency	332785	DITCH	36		Human	26	2002	6	30	2002	Thur	South Dakota	44.0778	-99.6373	1.5	DITCH										2030	Lower Brule	Lower Brule			tribal
3202	BIA	GPR	SDLBA	Lower Brule Agency	332786	NIKKI	37		Human	26	2002	6	30	2002	Thur	South Dakota	44.0744	-99.6387	2.5	NIKKI										2030	Lower Brule	Lower Brule			tribal
3203	BIA	GPR	SDLBA	Lower Brule Agency	332788	KARLEN	39		Human	26	2002	6	30	2002	Thur	South Dakota	44.0194	-99.5848	2.5	KARLEN										2030	Lower Brule	Lower Brule			tribal
4738	BIA	GPR	SDRBA	Rosebud Agency	320662	CROW EAGLE	161		Human	26	2002	6	30	2002	Thur	South Dakota	43.1539	-100.909	0.5	CROW EAGLE										3235	Rosebud	Rosebud			tribal
4739	BIA	GPR	SDRBA	Rosebud Agency	320663	OKREEK	162		Human	26	2002	6	30	2002	Thur	South Dakota	43.3542	-100.39	0.1	OKREEK										3235	Rosebud	Rosebud			tribal
4740	BIA	GPR	SDRBA	Rosebud Agency	320664	TWO STRIKE	163		Human	26	2002	6	30	2002	Thur	South Dakota	43.1911	-100.897	0.5	TWO STRIKE										3235	Rosebud	Rosebud			tribal
4741	BIA	GPR	SDRBA	Rosebud Agency	320665	STONEMAN	164		Human	26	2002	6	30	2002	Thur	South Dakota	43.2461	-100.837	0.1	STONEMAN										3235	Rosebud	Rosebud			tribal
4742	BIA	GPR	SDRBA	Rosebud Agency	320668	MEYERS	167		Human	26	2002	6	30	2002	Thur	South Dakota	43.2625	-100.83	0.5	MEYERS										3235	Rosebud	Rosebud			tribal
6258	BIA	NWR	WACOA	Colville Agency	441035	STEEMUS	77		Human	26	2002	6	30	2002	Thur	Washington	48.2979	-118.196	0.1	STEEMUS										760	Colville	Colville			tribal
6516	BIA	NWR	WASPA	Spokane Agency	452828	BROWNBOX	138		Human	26	2002	6	30	2002	Thur	Washington	47.857	-118.034	1	BROWNBOX										3940	Spokane	Spokane			tribal
8697	BIA	RMR	MTNCA	Northern Cheyenne Agency	368130	FISHER	59		Human	26	2002	6	30	2002	Thur	Montana	45.6139	-106.667	0.1	FISHER										2490	Northern Cheyenne	Northern Cheyenne			tribal
8698	BIA	RMR	MTNCA	Northern Cheyenne Agency	368132	VFDP	61		Human	26	2002	6	30	2002	Thur	Montana	45.6161	-106.675	0.5	VFDP										2490	Northern Cheyenne	Northern Cheyenne			tribal
8850	BIA	RMR	MTRBA	Rocky Boy's Agency	371911	WRITING BI	79		Human	26	2002	6	30	2002	Thur	Montana	48.2542	-109.736	0.1	WRITING BI										3205	Rocky Boy's	Rocky Boy's			tribal
8851	BIA	RMR	MTRBA	Rocky Boy's Agency	371912	AGNES	80		Human	26	2002	6	30	2002	Thur	Montana	48.2286	-109.787	0.1	AGNES										3205	Rocky Boy's	Rocky Boy's			tribal
405	FS	3	304	Coconino National Forest	389596	SPUD	129	P32551	Human	26	2003	6	30	2003	Fri	Arizona	34.4639	-111.346	6	SPUD	Fee	USFS	USDA FOREST SERVICE	USFS	NF	NF	Coconino National Forest	Coconino National Forest	AZ				National park or forest	Coconino National Forest	public
2090	BIA	GPR	NDSRA	Standing Rock Agency	325526	MULE DEER	66		Human	26	2003	6	30	2003	Fri	North Dakota	46.0917	-100.66	0.1	MULE DEER										3970	Standing Rock	Standing Rock			tribal
2811	BIA	GPR	SDCCA	Crow Creek Agency	332086	BOATRAMP	19		Human	26	2003	6	30	2003	Fri	South Dakota	44.0728	-99.5032	1.5	BOATRAMP	Fee	UNK	Unknown	USACE	REC	Recreation Area	Sharpe Recreation Area	SHARPE	SD	855	Crow Creek	Crow Creek		SHARPE	tribal
3233	BIA	GPR	SDLBA	Lower Brule Agency	332865	SPARKLER	11		Human	26	2003	6	30	2003	Fri	South Dakota	44.0689	-99.5854	0.2	SPARKLER										2030	Lower Brule	Lower Brule			tribal
6272	BIA	NWR	WACOA	Colville Agency	441209	RAILROAD	3066		Human	26	2003	6	30	2003	Fri	Washington	48.4188	-119.462	1.5	RAILROAD										760	Colville	Colville			tribal
6273	BIA	NWR	WACOA	Colville Agency	441211	OLD HUD 1	3068		Human	26	2003	6	30	2003	Fri	Washington	48.1718	-118.965	0.1	OLD HUD 1										760	Colville	Colville			tribal
7295	BIA	RMR	MTBFA	Blackfeet Agency	355600	WAGON WHEE	33		Human	26	2003	6	30	2003	Fri	Montana	48.5591	-113.008	0.1	WAGON WHEE										305	Blackfeet	Blackfeet			tribal
7296	BIA	RMR	MTBFA	Blackfeet Agency	355601	TENNIS	34		Human	26	2003	6	30	2003	Fri	Montana	48.5611	-113.014	0.1	TENNIS	Fee	OTHF	USA In Trust	OTHF	LP	LP	Unknown Park	Unknown Park	MT	305	Blackfeet	Blackfeet		Unknown Park	tribal
7297	BIA	RMR	MTBFA	Blackfeet Agency	355602	WHEEL #2	35		Human	26	2003	6	30	2003	Fri	Montana	48.5591	-113.007	0.1	WHEEL #2										305	Blackfeet	Blackfeet			tribal
7298	BIA	RMR	MTBFA	Blackfeet Agency	355603	STOPLIGHT	36		Human	26	2003	6	30	2003	Fri	Montana	48.5591	-113.007	0.1	STOPLIGHT										305	Blackfeet	Blackfeet			tribal
7299	BIA	RMR	MTBFA	Blackfeet Agency	355605	SPEEDY	38		Human	26	2003	6	30	2003	Fri	Montana	48.55	-113.019	0.1	SPEEDY										305	Blackfeet	Blackfeet			tribal
10156	BLM	ID	IDSHD	Shoshone Field Office	115265	Perrine 2		F424	Human	26	2003	6	30	2003	Fri	Idaho	42.6005	-114.455	0.3	PERRINE 2	Fee	BLM		BLM	PUB		Burley Field Office	Burley Field Office	ID					Burley Field Office	public
2984	BIA	GPR	SDCRA	Cheyenne River Agency	302648	IHSGRASS	58	A6ML	Human	26	2004	6	30	2004	Sun	South Dakota	45.0025	-101.231	0.1	IHSGRASS										605	Cheyenne River	Cheyenne River			tribal
2985	BIA	GPR	SDCRA	Cheyenne River Agency	302649	CHICKENCOP	59	A6TJ	Human	26	2004	6	30	2004	Sun	South Dakota	45.3375	-100.667	0.1	CHICKENCOP										605	Cheyenne River	Cheyenne River			tribal
3243	BIA	GPR	SDLBA	Lower Brule Agency	332938	STREAK	45	A6K2	Human	26	2004	6	30	2004	Sun	South Dakota	44.0692	-99.6601	0.1	STREAK										2030	Lower Brule	Lower Brule			tribal
3733	BIA	GPR	SDPRA	Pine Ridge Agency	315522	AGAIN	312	A6S5	Human	26	2004	6	30	2004	Sun	South Dakota	43.0228	-102.546	0.1	AGAIN										2810	Pine Ridge	Pine Ridge			tribal
3734	BIA	GPR	SDPRA	Pine Ridge Agency	315523	CEMETERY	313	A6S7	Human	26	2004	6	30	2004	Sun	South Dakota	43.023	-102.551	0.1	CEMETERY										2810	Pine Ridge	Pine Ridge			tribal
3735	BIA	GPR	SDPRA	Pine Ridge Agency	315527	MARKET	317	A6TB	Human	26	2004	6	30	2004	Sun	South Dakota	43.0303	-102.56	0.1	MARKET										2810	Pine Ridge	Pine Ridge			tribal
3736	BIA	GPR	SDPRA	Pine Ridge Agency	315528	ALLEY	318	A6TC	Human	26	2004	6	30	2004	Sun	South Dakota	43.0283	-102.551	0.1	ALLEY										2810	Pine Ridge	Pine Ridge			tribal
3737	BIA	GPR	SDPRA	Pine Ridge Agency	315529	SHADEY	319	A6TD	Human	26	2004	6	30	2004	Sun	South Dakota	43.1889	-102.745	0.5	SHADEY										2810	Pine Ridge	Pine Ridge			tribal
5163	BIA	MWR	MNMNA	Minnesota Agency	383340	WATTHER	45	A66Z	Human	26	2004	6	30	2004	Sun	Minnesota	47.2555	-95.6106	0.1	WATTHER										4595	White Earth	White Earth			tribal
1381	FS	6	622	Columbia River Gorge National Scenic Area	1421513	WISHRAM #2	12	P6BE0V	Human	26	2005	6	30	2005	Mon	Washington	45.6622	-120.916	0.5	WISHRAM #2															private
3767	BIA	GPR	SDPRA	Pine Ridge Agency	511460	Calico	149	BYJ8	Human	26	2005	6	30	2005	Mon	South Dakota	43.0989	-102.595	0.1	CALICO										2810	Pine Ridge	Pine Ridge			tribal
3768	BIA	GPR	SDPRA	Pine Ridge Agency	511461	Ribs	150	BYK1	Human	26	2005	6	30	2005	Mon	South Dakota	43.0317	-102.561	0.1	RIBS										2810	Pine Ridge	Pine Ridge			tribal
4792	BIA	GPR	SDRBA	Rosebud Agency	502174	Charges	88	BY31	Human	26	2005	6	30	2005	Mon	South Dakota	43.2336	-100.843	0.1	CHARGES										3235	Rosebud	Rosebud			tribal
4793	BIA	GPR	SDRBA	Rosebud Agency	502176	Scout II	89	BY32	Human	26	2005	6	30	2005	Mon	South Dakota	43.243	-100.847	0.1	SCOUT II										3235	Rosebud	Rosebud			tribal
4794	BIA	GPR	SDRBA	Rosebud Agency	502178	Crow Dog	90	BY33	Human	26	2005	6	30	2005	Mon	South Dakota	43.2408	-100.95	0.1	CROW DOG										3235	Rosebud	Rosebud			tribal
7360	BIA	RMR	MTBFA	Blackfeet Agency	508674	ROMAN C	16	BW9N	Human	26	2005	6	30	2005	Mon	Montana	48.6289	-112.36	0.2	ROMAN C										305	Blackfeet	Blackfeet			tribal
7361	BIA	RMR	MTBFA	Blackfeet Agency	508682	COTTONWOOD	17	BW9Q	Human	26	2005	6	30	2005	Mon	Montana	48.558	-113.014	0.2	COTTONWOOD										305	Blackfeet	Blackfeet			tribal
9042	BIA	SPR	OKANA	Anadarko Agency	504740	DOG POUND	43	BXB7	Human	26	2005	6	30	2005	Mon	Oklahoma	35.0497	-98.2664	5	DOG POUND										5955	Kiowa-Comanche-Apache-Ft Sill Apache/Caddo-Wichita-Delaware	Kiowa-Comanche-Apache-Ft Sill Apache/Caddo-Wichita-Delaware			tribal
2197	BIA	GPR	NDSRA	Standing Rock Agency	522867	Hwy 12 MM 172	109	CTD6	Human	26	2006	6	30	2006	Tues	South Dakota	45.6717	-100.648	1	HWY 12 MM 172										3970	Standing Rock	Standing Rock			tribal
3010	BIA	GPR	SDCRA	Cheyenne River Agency	536530	CARL	58	CU3E	Human	26	2006	6	30	2006	Tues	South Dakota	45.0025	-101.227	0.1	CARL										605	Cheyenne River	Cheyenne River			tribal
3011	BIA	GPR	SDCRA	Cheyenne River Agency	536533	HABITAT	59	CU36	Human	26	2006	6	30	2006	Tues	South Dakota	44.9908	-101.216	0.5	HABITAT										605	Cheyenne River	Cheyenne River			tribal
3012	BIA	GPR	SDCRA	Cheyenne River Agency	536534	BLK HAWK	60	CU3H	Human	26	2006	6	30	2006	Tues	South Dakota	44.9919	-101.229	0.1	BLK HAWK										605	Cheyenne River	Cheyenne River			tribal
3013	BIA	GPR	SDCRA	Cheyenne River Agency	537571	STEIN	61	CU3L	Human	26	2006	6	30	2006	Tues	South Dakota	44.9908	-101.219	0.4	STEIN										605	Cheyenne River	Cheyenne River			tribal
3279	BIA	GPR	SDLBA	Lower Brule Agency	522542	Bull Complex	31	CTY7	Human	26	2006	6	30	2006	Tues	South Dakota	44.0739	-99.5783	0.5	BULL COMPLEX										2030	Lower Brule	Lower Brule			tribal
3940	BIA	GPR	SDPRA	Pine Ridge Agency	522553	Sheep	358	CTV8	Human	26	2006	6	30	2006	Tues	South Dakota	43.1892	-102.704	0.1	SHEEP										2810	Pine Ridge	Pine Ridge			tribal
3941	BIA	GPR	SDPRA	Pine Ridge Agency	522551	Trampoline	359	CTW0	Human	26	2006	6	30	2006	Tues	South Dakota	43.0306	-102.549	0.1	TRAMPOLINE										2810	Pine Ridge	Pine Ridge			tribal
3942	BIA	GPR	SDPRA	Pine Ridge Agency	523123	Leroy	360	CT7V	Human	26	2006	6	30	2006	Tues	South Dakota	43.0347	-102.565	0.1	LEROY										2810	Pine Ridge	Pine Ridge			tribal
3943	BIA	GPR	SDPRA	Pine Ridge Agency	523127	TJ	361	CT7X	Human	26	2006	6	30	2006	Tues	South Dakota	43.0261	-102.572	0.1	TJ										2810	Pine Ridge	Pine Ridge			tribal
3944	BIA	GPR	SDPRA	Pine Ridge Agency	523128	BB1	362	CT7Y	Human	26	2006	6	30	2006	Tues	South Dakota	43.2342	-102.47	0.1	BB1										2810	Pine Ridge	Pine Ridge			tribal
3945	BIA	GPR	SDPRA	Pine Ridge Agency	523129	Punk Jr.	363	CT7Z	Human	26	2006	6	30	2006	Tues	South Dakota	43.0336	-102.555	0.1	PUNK JR.										2810	Pine Ridge	Pine Ridge			tribal
3946	BIA	GPR	SDPRA	Pine Ridge Agency	523130	Cheesey Fire	364	CT71	Human	26	2006	6	30	2006	Tues	South Dakota	43.0261	-102.552	0.1	CHEESEY FIRE										2810	Pine Ridge	Pine Ridge			tribal
3947	BIA	GPR	SDPRA	Pine Ridge Agency	523134	John John and Vahn	365	CT72	Human	26	2006	6	30	2006	Tues	South Dakota	43.0261	-102.552	0.5	JOHN JOHN AND VAHN										2810	Pine Ridge	Pine Ridge			tribal
3948	BIA	GPR	SDPRA	Pine Ridge Agency	523135	AIM	366	CT73	Human	26	2006	6	30	2006	Tues	South Dakota	43.0922	-102.599	0.2	AIM										2810	Pine Ridge	Pine Ridge			tribal
3949	BIA	GPR	SDPRA	Pine Ridge Agency	523142	Pony	369	CT76	Human	26	2006	6	30	2006	Tues	South Dakota	43.2469	-102.471	0.1	PONY										2810	Pine Ridge	Pine Ridge			tribal
3950	BIA	GPR	SDPRA	Pine Ridge Agency	523146	3 Stooges	370	CT77	Human	26	2006	6	30	2006	Tues	South Dakota	43.2394	-102.472	0.1	3 STOOGES										2810	Pine Ridge	Pine Ridge			tribal
3951	BIA	GPR	SDPRA	Pine Ridge Agency	523150	Two Houses	371	CT78	Human	26	2006	6	30	2006	Tues	South Dakota	43.025	-102.576	0.1	TWO HOUSES										2810	Pine Ridge	Pine Ridge			tribal
3952	BIA	GPR	SDPRA	Pine Ridge Agency	523151	Richards	372	CT79	Human	26	2006	6	30	2006	Tues	South Dakota	43.0306	-102.551	0.1	RICHARDS										2810	Pine Ridge	Pine Ridge			tribal
3953	BIA	GPR	SDPRA	Pine Ridge Agency	523154	Blondie II	374	CT8G	Human	26	2006	6	30	2006	Tues	South Dakota	43.1844	-102.734	0.1	BLONDIE II										2810	Pine Ridge	Pine Ridge			tribal
3954	BIA	GPR	SDPRA	Pine Ridge Agency	523156	Kids	375	CT8H	Human	26	2006	6	30	2006	Tues	South Dakota	43.0214	-102.552	0.1	KIDS										2810	Pine Ridge	Pine Ridge			tribal
3955	BIA	GPR	SDPRA	Pine Ridge Agency	523159	Horses	376	CT8J	Human	26	2006	6	30	2006	Tues	South Dakota	43.2353	-102.469	0.1	HORSES										2810	Pine Ridge	Pine Ridge			tribal
3956	BIA	GPR	SDPRA	Pine Ridge Agency	523163	Steep	377	CT8L	Human	26	2006	6	30	2006	Tues	South Dakota	43.2314	-102.472	0.1	STEEP										2810	Pine Ridge	Pine Ridge			tribal
3957	BIA	GPR	SDPRA	Pine Ridge Agency	523164	Again	378	CT8M	Human	26	2006	6	30	2006	Tues	South Dakota	43.2342	-102.469	0.1	AGAIN										2810	Pine Ridge	Pine Ridge			tribal
3959	BIA	GPR	SDPRA	Pine Ridge Agency	523166	Can't Turn	380	CT8P	Human	26	2006	6	30	2006	Tues	South Dakota	43.0272	-102.549	0.1	CAN'T TURN										2810	Pine Ridge	Pine Ridge			tribal
3960	BIA	GPR	SDPRA	Pine Ridge Agency	523167	Brat	381	CT8Q	Human	26	2006	6	30	2006	Tues	South Dakota	43.3131	-102.361	0.3	BRAT										2810	Pine Ridge	Pine Ridge			tribal
3961	BIA	GPR	SDPRA	Pine Ridge Agency	523169	Patience	382	CT8R	Human	26	2006	6	30	2006	Tues	South Dakota	43.03	-102.559	0.1	PATIENCE										2810	Pine Ridge	Pine Ridge			tribal
3962	BIA	GPR	SDPRA	Pine Ridge Agency	523170	Squid	383	CT8T	Human	26	2006	6	30	2006	Tues	South Dakota	43.1778	-102.753	0.1	SQUID										2810	Pine Ridge	Pine Ridge			tribal
3963	BIA	GPR	SDPRA	Pine Ridge Agency	523172	My Boy	384	CT8U	Human	26	2006	6	30	2006	Tues	South Dakota	43.0161	-102.552	0.1	MY BOY										2810	Pine Ridge	Pine Ridge			tribal
3964	BIA	GPR	SDPRA	Pine Ridge Agency	523173	Peekaboo	385	CT8W	Human	26	2006	6	30	2006	Tues	South Dakota	43.2239	-102.274	2	PEEKABOO										2810	Pine Ridge	Pine Ridge			tribal
3965	BIA	GPR	SDPRA	Pine Ridge Agency	523174	Security	386	CT8X	Human	26	2006	6	30	2006	Tues	South Dakota	43.0189	-102.545	0.1	SECURITY										2810	Pine Ridge	Pine Ridge			tribal
3966	BIA	GPR	SDPRA	Pine Ridge Agency	525647	Fall Down	387	CT8Y	Human	26	2006	6	30	2006	Tues	South Dakota	43.0319	-102.546	1	FALL DOWN										2810	Pine Ridge	Pine Ridge			tribal
3967	BIA	GPR	SDPRA	Pine Ridge Agency	525648	rols court	388	CT8Z	Human	26	2006	6	30	2006	Tues	South Dakota	43.025	-102.548	0.1	ROLS COURT	Fee	CNTY	County of Shannon	CNTY	LP	LP	Unknown Park	Unknown Park	SD	2810	Pine Ridge	Pine Ridge		Unknown Park	tribal
3968	BIA	GPR	SDPRA	Pine Ridge Agency	525649	Blown Hose	389	CT80	Human	26	2006	6	30	2006	Tues	South Dakota	43.0356	-102.558	0.1	BLOWN HOSE										2810	Pine Ridge	Pine Ridge			tribal
3969	BIA	GPR	SDPRA	Pine Ridge Agency	525651	Oil Filter	391	CT84	Human	26	2006	6	30	2006	Tues	South Dakota	43.0064	-102.556	0.1	OIL FILTER										2810	Pine Ridge	Pine Ridge			tribal
3970	BIA	GPR	SDPRA	Pine Ridge Agency	525652	I Don't Know Fire	392	CT85	Human	26	2006	6	30	2006	Tues	South Dakota	43.0269	-102.551	0.1	I DON'T KNOW FIRE										2810	Pine Ridge	Pine Ridge			tribal
3971	BIA	GPR	SDPRA	Pine Ridge Agency	526024	Out	393	CT86	Human	26	2006	6	30	2006	Tues	South Dakota	43.1431	-102.371	0.1	OUT										2810	Pine Ridge	Pine Ridge			tribal
3972	BIA	GPR	SDPRA	Pine Ridge Agency	526037	Too Late	394	CT87	Human	26	2006	6	30	2006	Tues	South Dakota	43.0292	-102.553	0.3	TOO LATE										2810	Pine Ridge	Pine Ridge			tribal
3973	BIA	GPR	SDPRA	Pine Ridge Agency	526058	Mortar	395	CT89	Human	26	2006	6	30	2006	Tues	South Dakota	43.3081	-102.369	0.1	MORTAR										2810	Pine Ridge	Pine Ridge			tribal
3974	BIA	GPR	SDPRA	Pine Ridge Agency	526060	Chris	396	CT9A	Human	26	2006	6	30	2006	Tues	South Dakota	43.2717	-102.364	0.1	CHRIS										2810	Pine Ridge	Pine Ridge			tribal
3975	BIA	GPR	SDPRA	Pine Ridge Agency	526062	All Kids	397	CT9B	Human	26	2006	6	30	2006	Tues	South Dakota	43.3114	-102.363	0.5	ALL KIDS										2810	Pine Ridge	Pine Ridge			tribal
3976	BIA	GPR	SDPRA	Pine Ridge Agency	526073	Shoot Back	398	CT9C	Human	26	2006	6	30	2006	Tues	South Dakota	43.0336	-102.557	0.3	SHOOT BACK										2810	Pine Ridge	Pine Ridge			tribal
4031	BIA	GPR	SDPRA	Pine Ridge Agency	534496	Wamblee Housing 1	593	C7P5	Human	26	2006	6	30	2006	Tues	South Dakota	43.5661	-101.656	10	WAMBLEE HOUSING 1										2810	Pine Ridge	Pine Ridge			tribal
4032	BIA	GPR	SDPRA	Pine Ridge Agency	534497	Full Heads	594	C7P7	Human	26	2006	6	30	2006	Tues	South Dakota	43.4475	-102.109	10	FULL HEADS										2810	Pine Ridge	Pine Ridge			tribal
4868	BIA	GPR	SDRBA	Rosebud Agency	531215	Wall	127	CV26	Human	26	2006	6	30	2006	Tues	South Dakota	43.2439	-100.86	0.1	WALL										3235	Rosebud	Rosebud			tribal
4869	BIA	GPR	SDRBA	Rosebud Agency	531221	Bernadette	128	CV29	Human	26	2006	6	30	2006	Tues	South Dakota	43.2405	-100.841	0.1	BERNADETTE										3235	Rosebud	Rosebud			tribal
4870	BIA	GPR	SDRBA	Rosebud Agency	531223	Trailer	129	CV3C	Human	26	2006	6	30	2006	Tues	South Dakota	43.2433	-100.835	0.1	TRAILER										3235	Rosebud	Rosebud			tribal
4871	BIA	GPR	SDRBA	Rosebud Agency	531224	Elmer	130	CV3D	Human	26	2006	6	30	2006	Tues	South Dakota	43.2405	-100.841	0.1	ELMER										3235	Rosebud	Rosebud			tribal
4872	BIA	GPR	SDRBA	Rosebud Agency	531231	Short Bull	131	CV3E	Human	26	2006	6	30	2006	Tues	South Dakota	43.2458	-100.836	0.1	SHORT BULL										3235	Rosebud	Rosebud			tribal
4873	BIA	GPR	SDRBA	Rosebud Agency	531304	Sundance	133	CV3G	Human	26	2006	6	30	2006	Tues	South Dakota	43.2339	-100.839	0.1	SUNDANCE										3235	Rosebud	Rosebud			tribal
4874	BIA	GPR	SDRBA	Rosebud Agency	531307	Soldier Hill 1	134	CV3H	Human	26	2006	6	30	2006	Tues	South Dakota	43.2392	-100.841	0.1	SOLDIER HILL 1										3235	Rosebud	Rosebud			tribal
4875	BIA	GPR	SDRBA	Rosebud Agency	531310	Lonely	135	CV3J	Human	26	2006	6	30	2006	Tues	South Dakota	43.4717	-101.199	0.1	LONELY										3235	Rosebud	Rosebud			tribal
4876	BIA	GPR	SDRBA	Rosebud Agency	531311	Marshall	136	CV3K	Human	26	2006	6	30	2006	Tues	South Dakota	43.243	-100.844	0.1	MARSHALL										3235	Rosebud	Rosebud			tribal
4877	BIA	GPR	SDRBA	Rosebud Agency	531312	Man-up	137	CV3L	Human	26	2006	6	30	2006	Tues	South Dakota	43.2411	-100.856	0.5	MAN-UP										3235	Rosebud	Rosebud			tribal
6718	BIA	NWR	WAYAA	Yakama Agency	524069	Pinecone Rd.	20	CTD3	Human	26	2006	6	30	2006	Tues	Washington	46.3678	-120.783	2	PINECONE RD.										4690	Yakama Nation	Yakama Nation			tribal
7984	BIA	RMR	MTCRA	Crow Agency	534861	LG POWWOW	122	CUX2	Human	26	2006	6	30	2006	Tues	Montana	45.3053	-107.371	0.1	LG POWWOW										845	Crow	Crow			tribal
8951	BIA	RMR	WYWRA	Wind River Agency	531116	144 Trosper Lane	67	CTA4	Human	26	2006	6	30	2006	Tues	Wyoming	42.983	-108.737	0.5	144 TROSPER LANE										4610	Wind River	Wind River			tribal
9762	BIA	WER	UTUOA	Uintah and Ouray Agency	524681	Colorow	48	CTG8	Human	26	2006	6	30	2006	Tues	Utah	40.29	-109.86	0.1	COLOROW										4390	Uintah and Ouray	Uintah and Ouray			tribal
399	FS	3	301	Apache-Sitgreaves National Forests	1456886	MOGOLLON	92	P3BEX6	Human	26	2007	6	30	2007	Wed	Arizona	34.4358	-110.582	0.1	MOGOLLON	Fee	USFS	USDA FOREST SERVICE	USFS	NF	NF	Sitgreaves National Forest	Apache-Sitgreaves National Forests	AZ				National park or forest	Sitgreaves National Forest	public
982	FS	5	510	Six Rivers National Forest	1449114	CREEK	11	P5DLV7	Human	26	2007	6	30	2007	Wed	California	40.9253	-123.688	0.2	CREEK													National park or forest	Six Rivers National Forest	public
1603	FS	1	110	Flathead National Forest	1454821	BOTTLE ROCKET	7	PNDLX5	Human	26	2007	6	30	2007	Wed	Montana	48.4233	-114.169	0.1	BOTTLE ROCKET	Fee	USFS	USDA FOREST SERVICE	USFS	NF	NF	Flathead National Forest	Flathead National Forest	MT				NF	Flathead National Forest	public
2257	BIA	GPR	NDSRA	Standing Rock Agency	547074	Little Eagle Nest	18	DMZ5	Human	26	2007	6	30	2007	Wed	South Dakota	45.6831	-100.8	0.5	LITTLE EAGLE NEST										3970	Standing Rock	Standing Rock			tribal
3299	BIA	GPR	SDLBA	Lower Brule Agency	542680	Pole	12	DLX8	Human	26	2007	6	30	2007	Wed	South Dakota	44.0753	-99.6328	0.1	POLE										2030	Lower Brule	Lower Brule			tribal
3300	BIA	GPR	SDLBA	Lower Brule Agency	542686	Long Crow	13	DLY1	Human	26	2007	6	30	2007	Wed	South Dakota	44.0706	-99.5842	0.1	LONG CROW										2030	Lower Brule	Lower Brule			tribal
4971	BIA	GPR	SDRBA	Rosebud Agency	543261	No Where	82	DM2E	Human	26	2007	6	30	2007	Wed	South Dakota	43.2478	-101.104	0.1	NO WHERE										3235	Rosebud	Rosebud			tribal
4972	BIA	GPR	SDRBA	Rosebud Agency	543262	Big Lipps	83	DM2F	Human	26	2007	6	30	2007	Wed	South Dakota	43.2394	-100.843	0.1	BIG LIPPS										3235	Rosebud	Rosebud			tribal
5393	BIA	NWR	IDFHA	Fort Hall Agency	550863	Bottoms 1	7003	DLS5	Human	26	2007	6	30	2007	Wed	Idaho	43.0433	-112.555	0.2	BOTTOMS 1										1185	Fort Hall	Fort Hall			tribal
5459	BIA	NWR	IDNPT	Nez Perce Tribe	542637	Tolo Drive	9	DM04	Human	26	2007	6	30	2007	Wed	Idaho	46.43	-116.834	0.2	TOLO DRIVE										2445	Nez Perce	Nez Perce			tribal
7423	BIA	RMR	MTBFA	Blackfeet Agency	542277	Boarding School	46	DLQ7	Human	26	2007	6	30	2007	Wed	Montana	48.6136	-112.996	0.1	BOARDING SCHOOL										305	Blackfeet	Blackfeet			tribal
7424	BIA	RMR	MTBFA	Blackfeet Agency	542281	Bobwire	48	DLQ8	Human	26	2007	6	30	2007	Wed	Montana	48.6322	-112.969	0.1	BOBWIRE										305	Blackfeet	Blackfeet			tribal
7425	BIA	RMR	MTBFA	Blackfeet Agency	542304	1702 Fire	49	DLT3	Human	26	2007	6	30	2007	Wed	Montana	48.5769	-113.018	0.1	1702 FIRE										305	Blackfeet	Blackfeet			tribal
7426	BIA	RMR	MTBFA	Blackfeet Agency	542313	Hall Fire	50	DLV2	Human	26	2007	6	30	2007	Wed	Montana	48.5761	-113.021	0.1	HALL FIRE										305	Blackfeet	Blackfeet			tribal
8019	BIA	RMR	MTCRA	Crow Agency	550555	CANDY	30	DL21	Human	26	2007	6	30	2007	Wed	Montana	45.6011	-107.462	0.2	CANDY										845	Crow	Crow			tribal
10263	BLM	NV	NVEKD	Elko Field Office	545160	396 Command		DLY2	Human	26	2007	6	30	2007	Wed	Nevada	40.8706	-114.236	1	396 COMMAND	Fee	BLM		BLM	PUB		Wells Field Office	Wells Field Office	NV					Wells Field Office	public
1850	BIA	GPR	NDFTA	Fort Totten Agency	574630	211	211	EA3G	Human	26	2008	6	30	2008	Fri	North Dakota	47.9603	-99.4072	1	211															private
3053	BIA	GPR	SDCRA	Cheyenne River Agency	574347	BLACK CAT	20	D9E2	Human	26	2008	6	30	2008	Fri	South Dakota	45.0053	-101.228	0.1	BLACK CAT										605	Cheyenne River	Cheyenne River			tribal
3054	BIA	GPR	SDCRA	Cheyenne River Agency	574354	WATT	21	D9H3	Human	26	2008	6	30	2008	Fri	South Dakota	45.0069	-101.242	0.1	WATT										605	Cheyenne River	Cheyenne River			tribal
3055	BIA	GPR	SDCRA	Cheyenne River Agency	574362	CULTURAL	22	D9H4	Human	26	2008	6	30	2008	Fri	South Dakota	45.0072	-101.229	0.1	CULTURAL										605	Cheyenne River	Cheyenne River			tribal
4254	BIA	GPR	SDPRA	Pine Ridge Agency	574309	PLASTIC HORSE	87	D9J1	Human	26	2008	6	30	2008	Fri	South Dakota	43.2214	-102.476	0.1	PLASTIC HORSE										2810	Pine Ridge	Pine Ridge			tribal
4255	BIA	GPR	SDPRA	Pine Ridge Agency	574310	BEDSPRINGS	88	D9J3	Human	26	2008	6	30	2008	Fri	South Dakota	43.0289	-102.551	0.1	BEDSPRINGS										2810	Pine Ridge	Pine Ridge			tribal
4256	BIA	GPR	SDPRA	Pine Ridge Agency	574314	CINDER BLOCK	90	D9J5	Human	26	2008	6	30	2008	Fri	South Dakota	43.0278	-102.551	0.1	CINDER BLOCK										2810	Pine Ridge	Pine Ridge			tribal
4257	BIA	GPR	SDPRA	Pine Ridge Agency	574316	SPRINGER	91	D9J7	Human	26	2008	6	30	2008	Fri	South Dakota	43.32	-102.366	0.1	SPRINGER										2810	Pine Ridge	Pine Ridge			tribal
4258	BIA	GPR	SDPRA	Pine Ridge Agency	574321	Water Top	92	D9J8	Human	26	2008	6	30	2008	Fri	South Dakota	43.0281	-102.547	0.1	WATER TOP										2810	Pine Ridge	Pine Ridge			tribal
4259	BIA	GPR	SDPRA	Pine Ridge Agency	574380	HOTEL	93	D9J9	Human	26	2008	6	30	2008	Fri	South Dakota	43.0325	-102.489	2	HOTEL										2810	Pine Ridge	Pine Ridge			tribal
4260	BIA	GPR	SDPRA	Pine Ridge Agency	574382	OLD MAN	94	D9KA	Human	26	2008	6	30	2008	Fri	South Dakota	43.0275	-102.553	0.1	OLD MAN										2810	Pine Ridge	Pine Ridge			tribal
4988	BIA	GPR	SDRBA	Rosebud Agency	574081	SUNRISE	56	D9H9	Human	26	2008	6	30	2008	Fri	South Dakota	43.3089	-100.666	0.1	SUNRISE										3235	Rosebud	Rosebud			tribal
8521	BIA	RMR	MTFPA	Fort Peck Agency	580259	Pow-wow Grounds	129	D9TH	Human	26	2008	6	30	2008	Fri	Montana	48.1158	-105.199	0.1	POW-WOW GROUNDS										1250	Fort Peck	Fort Peck			tribal
8968	BIA	RMR	WYWRA	Wind River Agency	574361	497 Blue Sky Hwy	41	D9JB	Human	26	2008	6	30	2008	Fri	Wyoming	42.9977	-108.767	0.1	497 BLUE SKY HWY										4610	Wind River	Wind River			tribal
8969	BIA	RMR	WYWRA	Wind River Agency	574363	#18 17 Mile Rd	42	D9JC	Human	26	2008	6	30	2008	Fri	Wyoming	42.9972	-108.761	0.1	#18 17 MILE RD										4610	Wind River	Wind River			tribal
3062	BIA	GPR	SDCRA	Cheyenne River Agency	588106	COLLEGE	28	E0ED	Human	26	2009	6	30	2009	Sat	South Dakota	44.9994	-101.24	0.1	COLLEGE	Fee	CITY	Town of North Eagle Butte	CITY	LP	LP	Shupick Park	Shupick Park	SD	605	Cheyenne River	Cheyenne River		Shupick Park	tribal
3335	BIA	GPR	SDLBA	Lower Brule Agency	588452	Twins	11	E0KP	Human	26	2009	6	30	2009	Sat	South Dakota	44.0733	-99.6333	0.1	TWINS										2030	Lower Brule	Lower Brule			tribal
4296	BIA	GPR	SDPRA	Pine Ridge Agency	590738	Sherbet	77	E0DY	Human	26	2009	6	30	2009	Sat	South Dakota	43.0306	-102.548	0.1	SHERBET										2810	Pine Ridge	Pine Ridge			tribal
5009	BIA	GPR	SDRBA	Rosebud Agency	588064	ALMOST	80	E0DS	Human	26	2009	6	30	2009	Sat	South Dakota	43.255	-100.943	0.4	ALMOST										3235	Rosebud	Rosebud			tribal
5010	BIA	GPR	SDRBA	Rosebud Agency	588094	SPOTTED TAIL RD	81	E0D2	Human	26	2009	6	30	2009	Sat	South Dakota	43.2361	-100.855	0.1	SPOTTED TAIL RD										3235	Rosebud	Rosebud			tribal
5011	BIA	GPR	SDRBA	Rosebud Agency	588114	SAINT	82	E0ER	Human	26	2009	6	30	2009	Sat	South Dakota	43.1467	-100.905	0.1	SAINT										3235	Rosebud	Rosebud			tribal
5539	BIA	NWR	MTFHA	Flathead Agency	589464	TURTLE LAKE	52	E0K4	Human	26	2009	6	30	2009	Sat	Montana	47.6708	-114.076	0.1	TURTLE LAKE										1110	Flathead	Flathead			tribal
6788	BIA	NWR	WAYAA	Yakama Agency	588817	Winaway #2	54	E0DL	Human	26	2009	6	30	2009	Sat	Washington	46.4237	-120.356	1	WINAWAY #2										4690	Yakama Nation	Yakama Nation			tribal
944	FS	5	506	Lassen National Forest	1486143	CAVE	8	P5FH21	Human	26	2010	6	30	2010	Sun	California	40.6825	-121.426	0.1	CAVE	Fee	USFS	USDA FOREST SERVICE	USFS	NF	NF	Lassen National Forest	Lassen National Forest	CA				National park or forest	Lassen National Forest	public
1376	FS	6	622	Columbia River Gorge National Scenic Area	1486136	BADGER	8	P6FH2Q	Human	26	2010	6	30	2010	Sun	Oregon	45.6381	-121.241	3	BADGER															private
2286	BIA	GPR	NDSRA	Standing Rock Agency	603790	Rockit	37	FH5D	Human	26	2010	6	30	2010	Sun	North Dakota	46.0911	-100.657	0.1	ROCKIT										3970	Standing Rock	Standing Rock			tribal
3067	BIA	GPR	SDCRA	Cheyenne River Agency	603054	CHERRY	29	FH2E	Human	26	2010	6	30	2010	Sun	South Dakota	45.0044	-101.204	0.1	CHERRY										605	Cheyenne River	Cheyenne River			tribal
4303	BIA	GPR	SDPRA	Pine Ridge Agency	603486	TAMA'S 2nd	73	FH13	Human	26	2010	6	30	2010	Sun	South Dakota	43.0317	-102.546	1	TAMA'S 2ND										2810	Pine Ridge	Pine Ridge			tribal
4304	BIA	GPR	SDPRA	Pine Ridge Agency	603489	Firework	75	FH16	Human	26	2010	6	30	2010	Sun	South Dakota	43.1861	-102.743	0.1	FIREWORK										2810	Pine Ridge	Pine Ridge			tribal
4305	BIA	GPR	SDPRA	Pine Ridge Agency	603490	Clifford	76	FH17	Human	26	2010	6	30	2010	Sun	South Dakota	43.0225	-102.554	0.1	CLIFFORD										2810	Pine Ridge	Pine Ridge			tribal
4306	BIA	GPR	SDPRA	Pine Ridge Agency	603494	All Over	78	FH19	Human	26	2010	6	30	2010	Sun	South Dakota	43.025	-102.547	0.1	ALL OVER										2810	Pine Ridge	Pine Ridge			tribal
6345	BIA	NWR	WACOA	Colville Agency	605204	St Michaels	94	FH01	Human	26	2010	6	30	2010	Sun	Washington	48.3043	-118.222	0.1	ST MICHAELS										760	Colville	Colville			tribal
6853	BIA	NWR	WAYAA	Yakama Agency	621586	3 Mile Pumphouse	28	F5Z0	Human	26	2011	6	30	2011	Mon	Washington	46.3143	-120.447	0.3	3 MILE PUMPHOUSE										4690	Yakama Nation	Yakama Nation			tribal
6854	BIA	NWR	WAYAA	Yakama Agency	621588	5 Mile Pumphouse	29	F5Z1	Human	26	2011	6	30	2011	Mon	Washington	46.3033	-120.406	0.3	5 MILE PUMPHOUSE										4690	Yakama Nation	Yakama Nation			tribal
2365	BIA	GPR	NDSRA	Standing Rock Agency	642732	548	124	G0AS	Human	26	2012	6	30	2012	Wed	North Dakota	46.0961	-100.638	0.5	548	Fee	UNK	Unknown	USACE	REC	Recreation Area	Oaha Recreation Area	OAHA	ND	3970	Standing Rock	Standing Rock		OAHA	tribal
3081	BIA	GPR	SDCRA	Cheyenne River Agency	638800	BALL FIELD	48	G0EF	Human	26	2012	6	30	2012	Wed	South Dakota	45.1472	-101.642	1.8	BALL FIELD										605	Cheyenne River	Cheyenne River			tribal
3346	BIA	GPR	SDLBA	Lower Brule Agency	638002	LaRoche	21	GZ8Y	Human	26	2012	6	30	2012	Wed	South Dakota	44.0711	-99.5808	0.1	LAROCHE										2030	Lower Brule	Lower Brule			tribal
3347	BIA	GPR	SDLBA	Lower Brule Agency	638003	Reck	22	GZ82	Human	26	2012	6	30	2012	Wed	South Dakota	44.0727	-99.6383	0.1	RECK										2030	Lower Brule	Lower Brule			tribal
3348	BIA	GPR	SDLBA	Lower Brule Agency	638004	Crow	23	G0AL	Human	26	2012	6	30	2012	Wed	South Dakota	44.0711	-99.5842	0.1	CROW										2030	Lower Brule	Lower Brule			tribal
3349	BIA	GPR	SDLBA	Lower Brule Agency	638007	Roman Candle	24	G0AN	Human	26	2012	6	30	2012	Wed	South Dakota	44.0735	-99.6335	0.1	ROMAN CANDLE										2030	Lower Brule	Lower Brule			tribal
4391	BIA	GPR	SDPRA	Pine Ridge Agency	638106	Rush Skeleton	235	G0CB	Human	26	2012	6	30	2012	Wed	South Dakota	43.1864	-102.738	0.1	RUSH SKELETON										2810	Pine Ridge	Pine Ridge			tribal
4392	BIA	GPR	SDPRA	Pine Ridge Agency	638108	Bearded Man	236	G0CC	Human	26	2012	6	30	2012	Wed	South Dakota	43.1897	-102.742	0.1	BEARDED MAN										2810	Pine Ridge	Pine Ridge			tribal
4393	BIA	GPR	SDPRA	Pine Ridge Agency	638111	Ernie	237	G0CD	Human	26	2012	6	30	2012	Wed	South Dakota	43.0317	-102.551	0.1	ERNIE										2810	Pine Ridge	Pine Ridge			tribal
4394	BIA	GPR	SDPRA	Pine Ridge Agency	638114	Mato	239	G0CF	Human	26	2012	6	30	2012	Wed	South Dakota	43.1456	-102.373	0.6	MATO										2810	Pine Ridge	Pine Ridge			tribal
4395	BIA	GPR	SDPRA	Pine Ridge Agency	638115	Coats	240	G0CG	Human	26	2012	6	30	2012	Wed	South Dakota	43.3153	-102.372	2	COATS										2810	Pine Ridge	Pine Ridge			tribal
4396	BIA	GPR	SDPRA	Pine Ridge Agency	638549	Igwa	241	G0CH	Human	26	2012	6	30	2012	Wed	South Dakota	43.0258	-102.549	0.1	IGWA										2810	Pine Ridge	Pine Ridge			tribal
7559	BIA	RMR	MTBFA	Blackfeet Agency	643839	TERRANCE	55	G0HQ	Human	26	2012	6	30	2012	Wed	Montana	48.564	-113.013	0.1	TERRANCE										305	Blackfeet	Blackfeet			tribal
7560	BIA	RMR	MTBFA	Blackfeet Agency	643841	WILLOW CREEK	56	G0HR	Human	26	2012	6	30	2012	Wed	Montana	48.5621	-113.022	0.1	WILLOW CREEK										305	Blackfeet	Blackfeet			tribal
8305	BIA	RMR	MTFBA	Fort Belknap Agency	642945	Scud Buster	26	G0SD	Human	26	2012	6	30	2012	Wed	Montana	48.4834	-108.756	0.2	SCUD BUSTER										1150	Fort Belknap	Fort Belknap			tribal
9416	BIA	SWR	NMNPA	Northern Pueblos Agency	638472	3 Horse	31	G0BY	Human	26	2012	6	30	2012	Wed	New Mexico	36.0861	-106.068	0.1	3 HORSE										2510	Ohkay Owingeh	Ohkay Owingeh			tribal
10106	BLM	ID	IDIFD	Idaho Falls Field Office	638041	Blackfoot River		G0CN	Human	26	2012	6	30	2012	Wed	Idaho	43.2628	-112.044	0.5	BLACKFOOT RIVER	Fee	BLM		BLM	PUB		Pocatello Field Office	Pocatello Field Office	ID					Pocatello Field Office	public
10117	BLM	ID	IDOYD	Owyhee Field Office	639518	JUMP		G0B3	Human	26	2012	6	30	2012	Wed	Idaho	43.4796	-116.923	1762	JUMP	Fee	BLM		BLM	PUB		Owyhee Field Office	Owyhee Field Office	ID					Owyhee Field Office	public
10163	BLM	ID	IDSHD	Shoshone Field Office	638046	Devils Corral		G0B6	Human	26	2012	6	30	2012	Wed	Idaho	42.6106	-114.388	1.6	DEVILS CORRAL	Fee	BLM		BLM	PUB		Shoshone Field Office	Shoshone Field Office	ID					Shoshone Field Office	public
2418	BIA	GPR	NDSRA	Standing Rock Agency	655317	Red Tail	71	HMV9	Human	26	2013	6	30	2013	Thur	North Dakota	46.1728	-100.661	1	RED TAIL										3970	Standing Rock	Standing Rock			tribal
2419	BIA	GPR	NDSRA	Standing Rock Agency	655318	Headstart	72	HMW1	Human	26	2013	6	30	2013	Thur	South Dakota	45.6867	-100.806	0.1	HEADSTART										3970	Standing Rock	Standing Rock			tribal
2420	BIA	GPR	NDSRA	Standing Rock Agency	655319	Red Tail Hawk	73	HMW2	Human	26	2013	6	30	2013	Thur	North Dakota	46.0888	-100.66	1	RED TAIL HAWK										3970	Standing Rock	Standing Rock			tribal
3104	BIA	GPR	SDCRA	Cheyenne River Agency	655282	Wheat Ridge	43	HMR8	Human	26	2013	6	30	2013	Thur	South Dakota	44.9941	-101.232	0.2	WHEAT RIDGE										605	Cheyenne River	Cheyenne River			tribal
4466	BIA	GPR	SDPRA	Pine Ridge Agency	655279	Barking Dog	89	HMZ7	Human	26	2013	6	30	2013	Thur	South Dakota	43.148	-102.371	0.1	BARKING DOG										2810	Pine Ridge	Pine Ridge			tribal
4467	BIA	GPR	SDPRA	Pine Ridge Agency	655288	Siding	90	HMZ8	Human	26	2013	6	30	2013	Thur	South Dakota	43.0292	-102.528	0.1	SIDING										2810	Pine Ridge	Pine Ridge			tribal
5044	BIA	GPR	SDRBA	Rosebud Agency	656620	Head Start	89	HM37	Human	26	2013	6	30	2013	Thur	South Dakota	43.1432	-100.92	0.1	HEAD START										3235	Rosebud	Rosebud			tribal
6083	BIA	NWR	ORWSA	Warm Springs Agency	655217	Avex Road	24	HMM8	Human	26	2013	6	30	2013	Thur	Oregon	44.7597	-121.287	0.1	AVEX ROAD										4545	Warm Springs	Warm Springs			tribal
2457	BIA	GPR	NDSRA	Standing Rock Agency	668422	Elk	73	H6RQ	Human	26	2014	6	30	2014	Fri	North Dakota	46.0922	-100.659	0.1	ELK										3970	Standing Rock	Standing Rock			tribal
2458	BIA	GPR	NDSRA	Standing Rock Agency	668423	Eagle	74	H6RR	Human	26	2014	6	30	2014	Fri	North Dakota	46.0922	-100.657	0.1	EAGLE										3970	Standing Rock	Standing Rock			tribal
4480	BIA	GPR	SDPRA	Pine Ridge Agency	668429	Firstone	86	H6R5	Human	26	2014	6	30	2014	Fri	South Dakota	43.0498	-102.565	0.1	FIRSTONE										2810	Pine Ridge	Pine Ridge			tribal
4481	BIA	GPR	SDPRA	Pine Ridge Agency	668446	Dragon Slayer	87	H6TK	Human	26	2014	6	30	2014	Fri	South Dakota	43.2464	-102.821	0.5	DRAGON SLAYER										2810	Pine Ridge	Pine Ridge			tribal
5499	BIA	NWR	IDNPT	Nez Perce Tribe	676466	Red Rocket	9006	JH1S	Human	26	2014	6	30	2014	Fri	Idaho	46.5047	-116.318	0.1	RED ROCKET										2445	Nez Perce	Nez Perce			tribal
7154	BIA	PAR	CASCA	Southern California Agency	681891	Morongo	959	JZ8Q	Human	26	2015	6	30	2015	Sat	California	33.9244	-116.793	1	MORONGO										2360	Morongo	Morongo			tribal
8586	BIA	RMR	MTFPA	Fort Peck Agency	680230	ROUNDA BOUT	66	JV1R	Human	26	2015	6	30	2015	Sat	Montana	48.0814	-105.673	0.3	ROUNDA BOUT										1250	Fort Peck	Fort Peck			tribal
1807	BIA	GPR	NDFBA	Fort Berthold Agency	693320	CROW	45	KC6K	Human	26	2016	6	30	2016	Mon	North Dakota	47.515	-102.268	1	CROW										1160	Fort Berthold	Fort Berthold			tribal
1884	BIA	GPR	NDFTA	Fort Totten Agency	696346	CRACKLING BALL	141	KD9H	Human	26	2016	6	30	2016	Mon	North Dakota	47.9856	-98.9979	0.1	CRACKLING BALL										3935	Spirit Lake	Spirit Lake			tribal
2479	BIA	GPR	NDSRA	Standing Rock Agency	692844	WAKA	50	KC6P	Human	26	2016	6	30	2016	Mon	South Dakota	45.655	-100.538	0.1	WAKA										3970	Standing Rock	Standing Rock			tribal
2480	BIA	GPR	NDSRA	Standing Rock Agency	692846	Pala	51	KC6R	Human	26	2016	6	30	2016	Mon	South Dakota	45.6539	-100.537	0.1	PALA										3970	Standing Rock	Standing Rock			tribal
3137	BIA	GPR	SDCRA	Cheyenne River Agency	692797	REKT	42	KC3X	Human	26	2016	6	30	2016	Mon	South Dakota	44.9922	-101.234	0.1	REKT										605	Cheyenne River	Cheyenne River			tribal
4533	BIA	GPR	SDPRA	Pine Ridge Agency	692821	KIDS	109	KC4R	Human	26	2016	6	30	2016	Mon	South Dakota	43.367	-102.246	0.1	KIDS										2810	Pine Ridge	Pine Ridge			tribal
4534	BIA	GPR	SDPRA	Pine Ridge Agency	692823	OLD GUY	110	KC4W	Human	26	2016	6	30	2016	Mon	South Dakota	43.0539	-102.566	0.3	OLD GUY										2810	Pine Ridge	Pine Ridge			tribal
7693	BIA	RMR	MTBFA	Blackfeet Agency	693216	BOTTLE	54	KC6B	Human	26	2016	6	30	2016	Mon	Montana	48.5678	-113.015	0.1	BOTTLE										305	Blackfeet	Blackfeet			tribal
7694	BIA	RMR	MTBFA	Blackfeet Agency	698469	CHINATOWN	56	KC6D	Human	26	2016	6	30	2016	Mon	Montana	48.5458	-113.013	0.1	CHINATOWN										305	Blackfeet	Blackfeet			tribal
9016	BIA	RMR	WYWRA	Wind River Agency	701804	391 Left Hand Spur	25	KC26	Human	26	2016	6	30	2016	Mon	Wyoming	43.0075	-108.481	1.1	391 LEFT HAND SPUR										4610	Wind River	Wind River			tribal
692	FS	9	905	Mark Twain National Forest	184250		220		Human	26	1980	7	1	1980	Fri	Missouri	36.6667	-90.8833	0.1		Fee	USFS	USDA FOREST SERVICE	USFS	NF	NF	Mark Twain National Forest	Mark Twain National Forest	MO				National park or forest	Mark Twain National Forest	public
10291	BLM	NV	NVLVD	Las Vegas Field Office	86247	MILE 42		4304	Human	26	1981	7	1	1981	Sat	Nevada	36.1333	-115.851	0	MILE 42	Fee	BLM		BLM	PUB		Pahrump Field Office	Pahrump Field Office	NV					Pahrump Field Office	public
10292	BLM	NV	NVLVD	Las Vegas Field Office	86248	MILE 20		4305	Human	26	1981	7	1	1981	Sat	Nevada	36	-115.484	0	MILE 20	Fee	BLM		BLM	PUB		Red Rock/Sloan Field Office	Red Rock/Sloan Field Office	NV				National park or forest	Red Rock Canyon National Conservation Area	public
10293	BLM	NV	NVLVD	Las Vegas Field Office	86249	MILE 26		4306	Human	26	1981	7	1	1981	Sat	Nevada	36.0166	-115.567	0	MILE 26	Fee	USFS	USDA FOREST SERVICE	USFS	NF	NF	Toiyabe National Forest	Humboldt-Toiyabe National Forest	NV				National park or forest	Toiyabe National Forest	public
294	FS	5	512	San Bernardino National Forest	105455		40		Human	26	1982	7	1	1982	Sun	California	34.2147	-117.286	0.1		Fee	USFS	USDA FOREST SERVICE	USFS	NF	NF	San Bernardino National Forest	San Bernardino National Forest	CA				National park or forest	San Bernardino National Forest	public
8608	BIA	RMR	MTNCA	Northern Cheyenne Agency	365880	DENNY BOYS	2662		Human	26	1983	7	1	1983	Mon	Montana	45.6125	-106.655	0.1	DENNY BOYS										2490	Northern Cheyenne	Northern Cheyenne			tribal
8609	BIA	RMR	MTNCA	Northern Cheyenne Agency	365881	DEANS HILL	2663		Human	26	1983	7	1	1983	Mon	Montana	45.6	-106.671	0.1	DEANS HILL										2490	Northern Cheyenne	Northern Cheyenne			tribal
9358	BIA	SWR	NMMEA	Mescalero Agency	345333	CAMP	1328		Human	26	1983	7	1	1983	Mon	New Mexico	33.1551	-105.767	0.1	CAMP										2205	Mescalero	Mescalero			tribal
9897	BLM	CA	CACND	Central California	77743	ROVANA 1		179	Human	26	1983	7	1	1983	Mon	California	37.2499	-118.584	300	ROVANA 1	Fee	USFS	USDA FOREST SERVICE	USFS	NF	NF	Inyo National Forest	Inyo National Forest	CA				National park or forest	Inyo National Forest	public
10339	BLM	NV	NVLVD	Las Vegas Field Office	79458	THUNDER BE		4287	Human	26	1983	7	1	1983	Mon	Nevada	36.0166	-115.584	0	THUNDER BE	Fee	BLM		BLM	PUB		Las Vegas Field Office	Las Vegas Field Office	NV					Las Vegas Field Office	public
10340	BLM	NV	NVLVD	Las Vegas Field Office	79459	DIRTY		4288	Human	26	1983	7	1	1983	Mon	Nevada	36.0333	-115.601	1	DIRTY	Fee	BLM		BLM	PUB		Las Vegas Field Office	Las Vegas Field Office	NV					Las Vegas Field Office	public
355	FS	5	512	San Bernardino National Forest	105855		131		Human	26	1984	7	1	1984	Wed	California	34.2869	-117.321	50		Fee	OTHS	California Department of Water Resources	SPR	SREC	State Recreation Area	Silverwood Lake State Recreation Area	Silverwood Lake State Recreation Area	CA				State park or forest	Silverwood Lake State Recreation Area	public
1191	FS	6	601	Deschutes National Forest	123209		24		Human	26	1984	7	1	1984	Wed	Oregon	44.0389	-121.416	160		Fee	USFS	USDA FOREST SERVICE	USFS	NF	NF	Deschutes National Forest	Deschutes National Forest	OR				National park or forest	Deschutes National Forest	public
6155	BIA	NWR	WACOA	Colville Agency	437821	HUD HOUSE	5214		Human	26	1984	7	1	1984	Wed	Washington	48.4332	-119.463	0.1	HUD HOUSE										760	Colville	Colville			tribal
10361	BLM	NV	NVLVD	Las Vegas Field Office	75746	MM 34		K423	Human	26	1984	7	1	1984	Wed	Nevada	36.0833	-115.834	0	MM 34	Fee	BLM		BLM	PUB		Las Vegas Field Office	Las Vegas Field Office	NV					Las Vegas Field Office	public
10362	BLM	NV	NVLVD	Las Vegas Field Office	75747	MM 24		K424	Human	26	1984	7	1	1984	Wed	Nevada	36.0166	-115.584	0	MM 24	Fee	BLM		BLM	PUB		Las Vegas Field Office	Las Vegas Field Office	NV					Las Vegas Field Office	public
10494	BLM	OR	ORMED	Medford District	76246	POORMAN CR		P003	Human	26	1984	7	1	1984	Wed	Oregon	42.6498	-123.534	0	POORMAN CR	Fee	BLM		BLM	PUB		Medford Grants Pass Field Office	Medford Grants Pass Field Office	OR					Medford Grants Pass Field Office	public
10573	BLM	UT	UTCCD	Cedar City Field Office	76589	CUT		R233	Human	26	1984	7	1	1984	Wed	Utah	37.0333	-112.002	0.1	CUT	Fee	BLM		BLM	PUB		Kanab Field Office	Kanab Field Office	UT				Regional park	Paria Canyon-Vermilion Cliffs Wilderness	public
470	FS	5	501	Angeles National Forest	85335		39		Human	26	1985	7	1	1985	Thur	California	34.6675	-118.718	1		Fee	USFS	USDA FOREST SERVICE	USFS	NF	NF	Angeles National Forest	Angeles National Forest	CA				National park or forest	Angeles National Forest	public
582	FS	5	513	Sequoia National Forest	109230	POISON	24		Human	26	1985	7	1	1985	Thur	California	35.4733	-118.73	0.1	POISON	Fee	USFS	USDA FOREST SERVICE	USFS	NF	NF	Sequoia National Forest	Sequoia National Forest	CA				National park or forest	Sequoia National Forest	public
7756	BIA	RMR	MTCRA	Crow Agency	356765	MASONHILL	44		Human	26	1985	7	1	1985	Thur	Montana	45.5833	-107.451	0.2	MASONHILL										845	Crow	Crow			tribal
10376	BLM	NV	NVLVD	Las Vegas Field Office	71387	16033CLARK		K662	Human	26	1985	7	1	1985	Thur	Nevada	36	-115.651	0	16033CLARK	Fee	BLM		BLM	PUB		Las Vegas Field Office	Las Vegas Field Office	NV					Las Vegas Field Office	public
10377	BLM	NV	NVLVD	Las Vegas Field Office	71388	SCOUT		K663	Human	26	1985	7	1	1985	Thur	Nevada	35.95	-115.517	20	SCOUT	Fee	USFS	USDA FOREST SERVICE	USFS	NF	NF	Toiyabe National Forest	Humboldt-Toiyabe National Forest	NV				National park or forest	Toiyabe National Forest	public
10861	NPS	IMRO	TXLAP	Lake Meredith National Recreation Area	268681	Lakeview	8507		Human	26	1985	7	1	1985	Thur	Texas	35.6877	-101.589	2	LAKEVIEW	Fee	NPS	NPS	NPS	NRA	National Recreation Area	Lake Meredith National Recreation Area	LAMR	TX				National Recreation Area	LAMR	public
2904	BIA	GPR	SDCRA	Cheyenne River Agency	300711	PROMISE	8		Human	26	1986	7	1	1986	Fri	South Dakota	45.3625	-100.663	0.1	PROMISE										605	Cheyenne River	Cheyenne River			tribal
5568	BIA	NWR	ORWSA	Warm Springs Agency	445565	TURNOUT	23		Human	26	1986	7	1	1986	Fri	Oregon	44.7665	-121.234	0.1	TURNOUT										4545	Warm Springs	Warm Springs			tribal
8167	BIA	RMR	MTFBA	Fort Belknap Agency	360996	MATCHES	13		Human	26	1986	7	1	1986	Fri	Montana	48.4667	-108.767	0.1	MATCHES										1150	Fort Belknap	Fort Belknap			tribal
10122	BLM	ID	IDSAD	Salmon District	66176	WILLIAMSCR		F966	Human	26	1986	7	1	1986	Fri	Idaho	45.0833	-113.918	0	WILLIAMSCR															private
1692	BIA	GPR	NDFBA	Fort Berthold Agency	302908	xx NONE xx	13		Human	26	1987	7	1	1987	Sat	North Dakota	47.812	-102.667	1	XX NONE XX	Fee	UNK	Unknown	USACE	REC	Recreation Area	Sakakawea Recreation Area	SAKAKAWEA	ND	1160	Fort Berthold	Fort Berthold		SAKAKAWEA	tribal
2908	BIA	GPR	SDCRA	Cheyenne River Agency	300759	BEARCR	15		Human	26	1987	7	1	1987	Sat	South Dakota	45.0583	-101.48	0.1	BEARCR										605	Cheyenne River	Cheyenne River			tribal
3446	BIA	GPR	SDPRA	Pine Ridge Agency	310487	SLIMBUTTE5	78		Human	26	1987	7	1	1987	Sat	South Dakota	43.1044	-102.8	0.5	SLIMBUTTE5										2810	Pine Ridge	Pine Ridge			tribal
4595	BIA	GPR	SDRBA	Rosebud Agency	317206	HALLIGANW	76		Human	26	1987	7	1	1987	Sat	South Dakota	43.3028	-100.555	0.1	HALLIGANW										3235	Rosebud	Rosebud			tribal
4596	BIA	GPR	SDRBA	Rosebud Agency	317208	LWHITE-R	78		Human	26	1987	7	1	1987	Sat	South Dakota	43.2444	-100.837	0.1	LWHITE-R										3235	Rosebud	Rosebud			tribal
4597	BIA	GPR	SDRBA	Rosebud Agency	317209	xx NONE xx	79		Human	26	1987	7	1	1987	Sat	South Dakota	43.2389	-100.863	0.1	XX NONE XX										3235	Rosebud	Rosebud			tribal
4598	BIA	GPR	SDRBA	Rosebud Agency	317212	LCHASNTIMB	82		Human	26	1987	7	1	1987	Sat	South Dakota	43.2042	-100.909	0.1	LCHASNTIMB										3235	Rosebud	Rosebud			tribal
4599	BIA	GPR	SDRBA	Rosebud Agency	317213	BELOW ROS	83		Human	26	1987	7	1	1987	Sat	South Dakota	43.2472	-100.859	0.1	BELOW ROS										3235	Rosebud	Rosebud			tribal
5318	BIA	NAR	AZNAA	Navajo Regional Office	393485	TWO STORY	41		Human	26	1987	7	1	1987	Sat	Arizona	35.6667	-109.101	1	TWO STORY										2430	Navajo Nation	Navajo Nation			tribal
7768	BIA	RMR	MTCRA	Crow Agency	356920	DOYLE	27		Human	26	1987	7	1	1987	Sat	Montana	45.5833	-107.401	1	DOYLE										845	Crow	Crow			tribal
8169	BIA	RMR	MTFBA	Fort Belknap Agency	361040	BASKETBALL	13		Human	26	1987	7	1	1987	Sat	Montana	48.4833	-108.767	0.1	BASKETBALL										1150	Fort Belknap	Fort Belknap			tribal
9984	BLM	ID	IDBOD	Boise District	61428	HULLS GLCH		F246	Human	26	1987	7	1	1987	Sat	Idaho	43.6499	-116.168	5	HULLS GLCH															private
2550	BIA	GPR	NDTMA	Turtle Mountain Agency	327530	HAWKINS	213		Human	26	1988	7	1	1988	Mon	North Dakota	48.8069	-99.8582	1	HAWKINS										4345	Turtle Mountain	Turtle Mountain			tribal
2735	BIA	GPR	SDCCA	Crow Creek Agency	331478	F.DRAPEAU	19		Human	26	1988	7	1	1988	Mon	South Dakota	44.0492	-99.4226	1	F.DRAPEAU	Fee	UNK	Unknown	USACE	REC	Recreation Area	Francis Case Recreation Area	FRANCIS CASE	SD	855	Crow Creek	Crow Creek		FRANCIS CASE	tribal
9740	BIA	WER	UTUOA	Uintah and Ouray Agency	430618	FOOTBRIDGE	27		Human	26	1988	7	1	1988	Mon	Utah	40.2855	-109.85	1	FOOTBRIDGE										4390	Uintah and Ouray	Uintah and Ouray			tribal
9860	BLM	CA	CACDD	California Desert District	55365	DA Y		D894	Human	26	1988	7	1	1988	Mon	California	34.7	-117.134	580	DA Y	Fee	BLM		BLM	PUB		Barstow Field Office	Barstow Field Office	CA					Barstow Field Office	public
10142	BLM	ID	IDSHD	Shoshone District	56811	I84MP174N		G161	Human	26	1988	7	1	1988	Mon	Idaho	42.6235	-114.384	55	I84MP174N	Fee	BLM		BLM	PUB		Shoshone Field Office	Shoshone Field Office	ID					Shoshone Field Office	public
11260	NPS	SERO	NCCHP	Cape Hatteras National Seashore	226208	KONA KAI#1	6		Human	26	1988	7	1	1988	Mon	North Carolina	35.3515	-75.5001	0.2	KONA KAI#1	Fee	NPS	NPS	NPS	NLS	National Seashore	Cape Hatteras National Seashore	CAHA	NC				National park or forest	Cape Hatteras National Seashore	public
741	FS	2	213	San Juan National Forest	200698	OMAHA	42		Human	26	1989	7	1	1989	Tues	Colorado	37.4528	-106.991	2	OMAHA	Fee	USFS	USDA FOREST SERVICE	USFS	NF	NF	San Juan National Forest	San Juan National Forest	CO				National park or forest	San Juan National Forest	public
1836	BIA	GPR	NDFTA	Fort Totten Agency	304774	MS17	68		Human	26	1989	7	1	1989	Tues	North Dakota	47.9833	-98.8573	0.4	MS17	Fee	USBR	Unknown	USBR	RMA	Recreation Management Area	Devils Lake	Devils Lake	ND	3935	Spirit Lake	Spirit Lake		Devils Lake	tribal
2744	BIA	GPR	SDCCA	Crow Creek Agency	331510	F.WITHORN	9		Human	26	1989	7	1	1989	Tues	South Dakota	44.0675	-99.4404	0.5	F.WITHORN	Fee	UNK	Unknown	USACE	REC	Recreation Area	Sharpe Recreation Area	SHARPE	SD	855	Crow Creek	Crow Creek		SHARPE	tribal
7033	BIA	PAR	CAHIA	Hoopa Valley Tribe	460373	ROCKET	25		Human	26	1989	7	1	1989	Tues	California	41.0665	-123.684	0.1	ROCKET										1490	Hoopa Valley	Hoopa Valley			tribal
9866	BLM	CA	CACDD	California Desert District	51316	MISSION		U114	Human	26	1989	7	1	1989	Tues	California	32.85	-114.551	1	MISSION	Fee	SDOL	California State Lands Commission	SDOL	SRMA	State Resource Management Area	California State Lands Commission	California State Lands Commission	CA				Regional park	Little Picacho Wilderness	public
9992	BLM	ID	IDBOD	Boise District	52046	PICKLES BT		F130	Human	26	1989	7	1	1989	Tues	Idaho	43.4832	-116.701	10	PICKLES BT															private
10610	BLM	UT	UTRID	Richfield Field Office	54112	YUBA		R409	Human	26	1989	7	1	1989	Tues	Utah	39.3666	-112.017	0.5	YUBA	Fee	BLM		BLM	PUB		Fillmore Field Office	Fillmore Field Office	UT					Fillmore Field Office	public
11078	NPS	NERO	NYGAP	Gateway National Recreation Area	236083	NORTHBEACH	1051		Human	26	1989	7	1	1989	Tues	New York	40.6037	-74.0589	0.1	NORTHBEACH	Fee	NPS	NPS	NPS	NRA	National Recreation Area	Gateway National Recreation Area	GATE	NY				National park or forest	Fort Wadsworth	public
11111	NPS	NERO	VASHP	Shenandoah National Park	237820	NEW JERSEY	8		Human	26	1989	7	1	1989	Tues	Virginia	38.1136	-78.7858	0.1	NEW JERSEY	Fee	NPS	NPS	NPS	NP	National Park	Shenandoah National Park	SHEN	VA				National park or forest	Shenandoah National Park	public
903	FS	4	419	Uinta-Wasatch-Cache National Forest	217313		13		Human	26	1990	7	1	1990	Wed	Utah	39.9667	-111.267	0.1		Fee	USFS	USDA FOREST SERVICE	USFS	NF	NF	Uinta National Forest	Uinta-Wasatch-Cache National Forest	UT				National park or forest	Uinta National Forest	public
3471	BIA	GPR	SDPRA	Pine Ridge Agency	310896	PR 25	79		Human	26	1990	7	1	1990	Wed	South Dakota	43.0217	-102.548	0.2	PR 25										2810	Pine Ridge	Pine Ridge			tribal
3472	BIA	GPR	SDPRA	Pine Ridge Agency	310897	PR 26	80		Human	26	1990	7	1	1990	Wed	South Dakota	43.025	-102.55	0.5	PR 26										2810	Pine Ridge	Pine Ridge			tribal
5156	BIA	MWR	MNMNA	Minnesota Agency	381814	xx NONE xx	57		Human	26	1990	7	1	1990	Wed	Minnesota	46.6666	-92.5835	0.1	XX NONE XX										1125	Fond du Lac	Fond du Lac			tribal
5616	BIA	NWR	ORWSA	Warm Springs Agency	446179	PUMPHOUSE2	54		Human	26	1990	7	1	1990	Wed	Oregon	44.7498	-121.268	0.1	PUMPHOUSE2										4545	Warm Springs	Warm Springs			tribal
7787	BIA	RMR	MTCRA	Crow Agency	357346	xx NONE xx	58		Human	26	1990	7	1	1990	Wed	Montana	45.6	-107.484	0.1	XX NONE XX										845	Crow	Crow			tribal
7788	BIA	RMR	MTCRA	Crow Agency	357347	xx NONE xx	59		Human	26	1990	7	1	1990	Wed	Montana	45.5833	-107.634	0.1	XX NONE XX										845	Crow	Crow			tribal
11301	NPS	SERO	TNOWP	Obed Wild & Scenic River	225992	LILLYBLUFF	9		Human	26	1990	7	1	1990	Wed	Tennessee	36.1028	-84.7194	0.2	LILLYBLUFF	Fee	NPS	NPS	NPS	WSR	Wild and Scenic River	Obed Wild and Scenic River	OBRI	TN				Wild and Scenic River	OBRI	public
1932	BIA	GPR	NDSRA	Standing Rock Agency	323461	xx NONE xx	34		Human	26	1991	7	1	1991	Thur	North Dakota	46.0667	-100.667	1.5	XX NONE XX										3970	Standing Rock	Standing Rock			tribal
2917	BIA	GPR	SDCRA	Cheyenne River Agency	300990	T. BUTTE	23		Human	26	1991	7	1	1991	Thur	South Dakota	45.2	-101.709	14	T. BUTTE										605	Cheyenne River	Cheyenne River			tribal
3514	BIA	GPR	SDPRA	Pine Ridge Agency	311207	ROJO	70		Human	26	1991	7	1	1991	Thur	South Dakota	43.0311	-102.534	0.1	ROJO										2810	Pine Ridge	Pine Ridge			tribal
3515	BIA	GPR	SDPRA	Pine Ridge Agency	311208	PRO	71		Human	26	1991	7	1	1991	Thur	South Dakota	43.033	-102.548	0.1	PRO										2810	Pine Ridge	Pine Ridge			tribal
7178	BIA	RMR	MTBFA	Blackfeet Agency	353835	CHWBLKBNES	24		Human	26	1991	7	1	1991	Thur	Montana	48.8	-113.468	0.5	CHWBLKBNES										305	Blackfeet	Blackfeet			tribal
9578	BIA	WER	AZSCA	San Carlos Agency	421625	GRIMES	191		Human	26	1991	7	1	1991	Thur	Arizona	33.1334	-110.134	0.5	GRIMES										3355	San Carlos	San Carlos			tribal
1948	BIA	GPR	NDSRA	Standing Rock Agency	323687	xx NONE xx	55		Human	26	1993	7	1	1993	Sun	North Dakota	46.0903	-100.634	1	XX NONE XX	Fee	UNK	Unknown	USACE	REC	Recreation Area	Oaha Recreation Area	OAHA	ND	3970	Standing Rock	Standing Rock		OAHA	tribal
4660	BIA	GPR	SDRBA	Rosebud Agency	318522	BAD ROAD	69		Human	26	1993	7	1	1993	Sun	South Dakota	43.3042	-100.63	0.3	BAD ROAD										3235	Rosebud	Rosebud			tribal
5652	BIA	NWR	ORWSA	Warm Springs Agency	446613	MILL CRK.	31		Human	26	1993	7	1	1993	Sun	Oregon	44.8665	-121.401	0.1	MILL CRK.										4545	Warm Springs	Warm Springs			tribal
7190	BIA	RMR	MTBFA	Blackfeet Agency	354051	HANDICAPHS	25		Human	26	1993	7	1	1993	Sun	Montana	48.55	-113.034	0.4	HANDICAPHS										305	Blackfeet	Blackfeet			tribal
7191	BIA	RMR	MTBFA	Blackfeet Agency	354052	BONNIESFRE	26		Human	26	1993	7	1	1993	Sun	Montana	48.55	-113.018	0.4	BONNIESFRE										305	Blackfeet	Blackfeet			tribal
7192	BIA	RMR	MTBFA	Blackfeet Agency	354053	SHARPSFIRE	27		Human	26	1993	7	1	1993	Sun	Montana	48.55	-113.051	0.4	SHARPSFIRE										305	Blackfeet	Blackfeet			tribal
9582	BIA	WER	AZSCA	San Carlos Agency	422779	DEVIL	506		Human	26	1993	7	1	1993	Sun	Arizona	33.3334	-110.451	1	DEVIL										3355	San Carlos	San Carlos			tribal
11000	NPS	MWRO	MISDP	Sleeping Bear Dunes National Lakeshore	240895	FIREWORKS	9301		Human	26	1993	7	1	1993	Sun	Michigan	44.8667	-86.0334	0.1	FIREWORKS													National park or forest	Sleeping Bear Dunes National Lakeshore	public
48	FS	8	805	National Forests in Florida	299454		98		Human	26	1994	7	1	1994	Mon	Florida	29.9683	-85.0033	22		Fee	USFS	USDA FOREST SERVICE	USFS	NF	NF	Apalachicola National Forest	National Forests in Florida	FL				National park or forest	Apalachicola National Forest	public
931	FS	4	419	Uinta-Wasatch-Cache National Forest	294450	DRY CANYON	10		Human	26	1994	7	1	1994	Mon	Utah	40.35	-111.67	0.5	DRY CANYON	Fee	USFS	USDA FOREST SERVICE	USFS	NF	NF	Uinta National Forest	Uinta-Wasatch-Cache National Forest	UT				NF	Uinta-Wasatch-Cache National Forest	public
1968	BIA	GPR	NDSRA	Standing Rock Agency	323822	xx NONE xx	86		Human	26	1994	7	1	1994	Mon	North Dakota	46.0833	-100.667	1	XX NONE XX										3970	Standing Rock	Standing Rock			tribal
7202	BIA	RMR	MTBFA	Blackfeet Agency	354156	EASTBNDRY	84		Human	26	1994	7	1	1994	Mon	Montana	48.5666	-113.018	0.4	EASTBNDRY										305	Blackfeet	Blackfeet			tribal
7203	BIA	RMR	MTBFA	Blackfeet Agency	354158	IHSHELIPRT	86		Human	26	1994	7	1	1994	Mon	Montana	48.5666	-113.001	1	IHSHELIPRT										305	Blackfeet	Blackfeet			tribal
7204	BIA	RMR	MTBFA	Blackfeet Agency	354159	LOGCHURCH	87		Human	26	1994	7	1	1994	Mon	Montana	48.5666	-113.001	0.8	LOGCHURCH										305	Blackfeet	Blackfeet			tribal
8200	BIA	RMR	MTFBA	Fort Belknap Agency	361636	GENE GONE	48		Human	26	1994	7	1	1994	Mon	Montana	48.4667	-108.751	0.1	GENE GONE										1150	Fort Belknap	Fort Belknap			tribal
8911	BIA	RMR	WYWRA	Wind River Agency	369167	YELLOWCAF2	80		Human	26	1994	7	1	1994	Mon	Wyoming	43.0283	-108.764	1	YELLOWCAF2										4610	Wind River	Wind River			tribal
9560	BIA	WER	AZPMA	Pima Agency	414414	NELSON	283		Human	26	1994	7	1	1994	Mon	Arizona	33.1337	-111.901	2	NELSON										1310	Gila River	Gila River			tribal
9587	BIA	WER	AZSCA	San Carlos Agency	423229	BYLAS	361		Human	26	1994	7	1	1994	Mon	Arizona	33.1501	-110.101	0.1	BYLAS										3355	San Carlos	San Carlos			tribal
9588	BIA	WER	AZSCA	San Carlos Agency	423230	SAM	362		Human	26	1994	7	1	1994	Mon	Arizona	33.1501	-110.117	1	SAM										3355	San Carlos	San Carlos			tribal
1982	BIA	GPR	NDSRA	Standing Rock Agency	323950	HOWARD	36		Human	26	1995	7	1	1995	Tues	South Dakota	45.65	-100.467	2	HOWARD										3970	Standing Rock	Standing Rock			tribal
1983	BIA	GPR	NDSRA	Standing Rock Agency	323951	MATTRESS	37		Human	26	1995	7	1	1995	Tues	North Dakota	46.1667	-100.667	1	MATTRESS										3970	Standing Rock	Standing Rock			tribal
1984	BIA	GPR	NDSRA	Standing Rock Agency	323952	DUMPSTER	38		Human	26	1995	7	1	1995	Tues	North Dakota	46.1667	-100.667	1	DUMPSTER										3970	Standing Rock	Standing Rock			tribal
2583	BIA	GPR	NDTMA	Turtle Mountain Agency	328574	MEDRUD	5047		Human	26	1995	7	1	1995	Tues	North Dakota	48.8356	-99.7371	0.3	MEDRUD										4345	Turtle Mountain	Turtle Mountain			tribal
3558	BIA	GPR	SDPRA	Pine Ridge Agency	312081	407	89		Human	26	1995	7	1	1995	Tues	South Dakota	43.0133	-102.552	0.1	407										2810	Pine Ridge	Pine Ridge			tribal
7230	BIA	RMR	MTBFA	Blackfeet Agency	354347	CONNELLY'S	52		Human	26	1995	7	1	1995	Tues	Montana	48.5833	-113.134	2	CONNELLY'S										305	Blackfeet	Blackfeet			tribal
9663	BIA	WER	AZTCA	Truxton Canyon Agency	435686	POW	61		Human	26	1995	7	1	1995	Tues	Arizona	35.5383	-113.441	0.1	POW										1545	Hualapai	Hualapai			tribal
9746	BIA	WER	UTUOA	Uintah and Ouray Agency	431256	JENKINS	20		Human	26	1995	7	1	1995	Tues	Utah	40.2333	-109.801	0.1	JENKINS										4390	Uintah and Ouray	Uintah and Ouray			tribal
9824	BLM	AZ	AZYUD	Yuma-Lake Havasu Zone	21640	RIVERLAND		C926	Human	26	1995	7	1	1995	Tues	Arizona	34.1917	-114.225	0.2	RIVERLAND															private
10756	BLM	WY	WYWOD	Worland District	25763	SLAB		T237	Human	26	1995	7	1	1995	Tues	Wyoming	43.9166	-107.934	0.5	SLAB	Fee	BLM		BLM	PUB		Worland Field Office	Worland Field Office	WY					Worland Field Office	public
10893	NPS	IMRO	TXLAP	Lake Meredith National Recreation Area	268903	FIREWORKS2	9518		Human	26	1995	7	1	1995	Tues	Texas	35.7267	-101.578	0.1	FIREWORKS2	Fee	NPS	NPS	NPS	NRA	National Recreation Area	Lake Meredith National Recreation Area	LAMR	TX				National park or forest	Lake Meredith National Recreation Area	public
10894	NPS	IMRO	TXLAP	Lake Meredith National Recreation Area	268904	FIREWORKS3	9519		Human	26	1995	7	1	1995	Tues	Texas	35.6947	-101.553	0.1	FIREWORKS3	Fee	NPS	NPS	NPS	NRA	National Recreation Area	Lake Meredith National Recreation Area	LAMR	TX				National park or forest	Lake Meredith National Recreation Area	public
1987	BIA	GPR	NDSRA	Standing Rock Agency	324050	PLEETS FIR	56		Human	26	1996	7	1	1996	Thur	North Dakota	46.1	-100.634	1	PLEETS FIR	Fee	UNK	Unknown	USACE	REC	Recreation Area	Oaha Recreation Area	OAHA	ND	3970	Standing Rock	Standing Rock		OAHA	tribal
3568	BIA	GPR	SDPRA	Pine Ridge Agency	312399	TRAILERPAR	147		Human	26	1996	7	1	1996	Thur	South Dakota	43.0361	-102.552	1	TRAILERPAR										2810	Pine Ridge	Pine Ridge			tribal
3569	BIA	GPR	SDPRA	Pine Ridge Agency	312401	CUBBYS	149		Human	26	1996	7	1	1996	Thur	South Dakota	43.168	-102.737	0.1	CUBBYS										2810	Pine Ridge	Pine Ridge			tribal
7059	BIA	PAR	CAHIA	Hoopa Valley Tribe	461933	TEEPEE	20		Human	26	1996	7	1	1996	Thur	California	41.0332	-123.651	0.2	TEEPEE										1490	Hoopa Valley	Hoopa Valley			tribal
7825	BIA	RMR	MTCRA	Crow Agency	358576	1	80		Human	26	1996	7	1	1996	Thur	Montana	45.3333	-107.251	1	1										845	Crow	Crow			tribal
8357	BIA	RMR	MTFPA	Fort Peck Agency	363850	HEADDRESS1	58		Human	26	1996	7	1	1996	Thur	Montana	48.1103	-105.209	0.2	HEADDRESS1										1250	Fort Peck	Fort Peck			tribal
1998	BIA	GPR	NDSRA	Standing Rock Agency	324179	ROCKET WAR	46		Human	26	1997	7	1	1997	Fri	North Dakota	46.3822	-100.796	0.1	ROCKET WAR										3970	Standing Rock	Standing Rock			tribal
5333	BIA	NAR	AZNAA	Navajo Regional Office	395032	BUELL WASH	53		Human	26	1997	7	1	1997	Fri	Arizona	35.9	-109.067	0.1	BUELL WASH										2430	Navajo Nation	Navajo Nation			tribal
9597	BIA	WER	AZSCA	San Carlos Agency	424350	FOSTER	198		Human	26	1997	7	1	1997	Fri	Arizona	33.3517	-110.452	0.1	FOSTER										3355	San Carlos	San Carlos			tribal
9598	BIA	WER	AZSCA	San Carlos Agency	424351	RAILROAD	200		Human	26	1997	7	1	1997	Fri	Arizona	33.3353	-110.468	0.2	RAILROAD										3355	San Carlos	San Carlos			tribal
10008	BLM	ID	IDBOD	Boise District	10788	MEACHAM		F025	Human	26	1997	7	1	1997	Fri	Idaho	42.9277	-115.643	1	MEACHAM	Fee	BLM		BLM	PUB		Four Rivers Field Office	Four Rivers Field Office	ID				Regional park	National Conservation Area Morley Nelson Snake River Birds of Prey	public
1711	BIA	GPR	NDFBA	Fort Berthold Agency	303296	LONEBEAR	32		Human	26	1998	7	1	1998	Sat	North Dakota	48	-102	1.5	LONEBEAR															private
5343	BIA	NAR	AZNAA	Navajo Regional Office	395183	BONITOSPR2	70		Human	26	1998	7	1	1998	Sat	Arizona	35.8	-109.101	0.1	BONITOSPR2										2430	Navajo Nation	Navajo Nation			tribal
5344	BIA	NAR	AZNAA	Navajo Regional Office	395184	8010-HWY12	71		Human	26	1998	7	1	1998	Sat	New Mexico	36.7833	-109.034	1	8010-HWY12										2430	Navajo Nation	Navajo Nation			tribal
6231	BIA	NWR	WACOA	Colville Agency	440151	BEER CAN B	88		Human	26	1998	7	1	1998	Sat	Washington	48.3171	-119.44	0.1	BEER CAN B										760	Colville	Colville			tribal
9624	BIA	WER	AZSCA	San Carlos Agency	425359	POINT	882		Human	26	1998	7	1	1998	Sat	Arizona	33.3517	-110.586	0.1	POINT										3355	San Carlos	San Carlos			tribal
9750	BIA	WER	UTUOA	Uintah and Ouray Agency	431504	WHITEROCK	22		Human	26	1998	7	1	1998	Sat	Utah	40.45	-109.917	0.1	WHITEROCK										4390	Uintah and Ouray	Uintah and Ouray			tribal
248	FS	3	306	Gila National Forest	342337	LUNA	164	P35386	Human	26	1999	7	1	1999	Sun	New Mexico	33.8336	-108.952	0.7	LUNA	Fee	USFS	USDA FOREST SERVICE	USFS	NF	NF	Apache National Forest	Gila National Forest	NM				National park or forest	Apache National Forest	public
3589	BIA	GPR	SDPRA	Pine Ridge Agency	313212	4THCOMPLEX	153		Human	26	1999	7	1	1999	Sun	South Dakota	43.1711	-102.378	12	4THCOMPLEX										2810	Pine Ridge	Pine Ridge			tribal
4724	BIA	GPR	SDRBA	Rosebud Agency	319836	JOE	86		Human	26	1999	7	1	1999	Sun	South Dakota	43.2419	-100.845	0.1	JOE										3235	Rosebud	Rosebud			tribal
6236	BIA	NWR	WACOA	Colville Agency	440468	TIMENTWAS	126		Human	26	1999	7	1	1999	Sun	Washington	48.1454	-119.005	0.1	TIMENTWAS										760	Colville	Colville			tribal
2032	BIA	GPR	NDSRA	Standing Rock Agency	324710	STJOHN	156		Human	26	2000	7	1	2000	Tues	South Dakota	45.8619	-100.462	0.2	STJOHN										3970	Standing Rock	Standing Rock			tribal
2033	BIA	GPR	NDSRA	Standing Rock Agency	324711	DIABLO	157		Human	26	2000	7	1	2000	Tues	North Dakota	46.0897	-100.653	0.1	DIABLO										3970	Standing Rock	Standing Rock			tribal
2034	BIA	GPR	NDSRA	Standing Rock Agency	324712	JAMERSON	158		Human	26	2000	7	1	2000	Tues	South Dakota	45.8136	-100.818	0.2	JAMERSON										3970	Standing Rock	Standing Rock			tribal
2035	BIA	GPR	NDSRA	Standing Rock Agency	324713	CLAYMORE	159		Human	26	2000	7	1	2000	Tues	North Dakota	46.0919	-100.664	0.2	CLAYMORE										3970	Standing Rock	Standing Rock			tribal
2779	BIA	GPR	SDCCA	Crow Creek Agency	331895	GINGWAYS	47		Human	26	2000	7	1	2000	Tues	South Dakota	44.0583	-99.4404	0.1	GINGWAYS										855	Crow Creek	Crow Creek			tribal
2780	BIA	GPR	SDCCA	Crow Creek Agency	331896	CACTUS;S	48		Human	26	2000	7	1	2000	Tues	South Dakota	43.9592	-99.2376	1	CACTUS;S										855	Crow Creek	Crow Creek			tribal
3188	BIA	GPR	SDLBA	Lower Brule Agency	332690	BOTTLE	23		Human	26	2000	7	1	2000	Tues	South Dakota	44.0755	-99.6426	0.1	BOTTLE										2030	Lower Brule	Lower Brule			tribal
3189	BIA	GPR	SDLBA	Lower Brule Agency	332691	ROCKET	24		Human	26	2000	7	1	2000	Tues	South Dakota	44.1055	-99.7193	1	ROCKET	Fee	UNK	Unknown	USACE	REC	Recreation Area	Sharpe Recreation Area	SHARPE	SD	2030	Lower Brule	Lower Brule		SHARPE	tribal
3597	BIA	GPR	SDPRA	Pine Ridge Agency	313626	4THCOMPLEX	220		Human	26	2000	7	1	2000	Tues	South Dakota	43.0222	-102.549	15	4THCOMPLEX										2810	Pine Ridge	Pine Ridge			tribal
5507	BIA	NWR	MTFHA	Flathead Agency	455512	MISSIONDAM	43		Human	26	2000	7	1	2000	Tues	Montana	47.3133	-114.019	0.2	MISSIONDAM										1110	Flathead	Flathead			tribal
6243	BIA	NWR	WACOA	Colville Agency	440667	MOCCASIN F	74		Human	26	2000	7	1	2000	Tues	Washington	48.4277	-119.463	0.3	MOCCASIN F										760	Colville	Colville			tribal
6244	BIA	NWR	WACOA	Colville Agency	440668	L CIRCLE	75		Human	26	2000	7	1	2000	Tues	Washington	48.171	-118.972	0.1	L CIRCLE										760	Colville	Colville			tribal
6507	BIA	NWR	WASPA	Spokane Agency	452649	SANDCREEKF	38		Human	26	2000	7	1	2000	Tues	Washington	47.8999	-118.151	35	SANDCREEKF										3940	Spokane	Spokane			tribal
9227	BIA	SWR	COUMA	Ute Mountain Ute Agency	341653	NORTHUTEST	49		Human	26	2000	7	1	2000	Tues	Colorado	37.2089	-108.727	0.5	NORTHUTEST										4470	Ute Mountain	Ute Mountain			tribal
908	FS	2	210	Arapaho and Roosevelt National Forests	374143	CORRAL	26		Human	26	2001	7	1	2001	Wed	Colorado	40.0661	-105.457	0.1	CORRAL	Fee	USFS	USDA FOREST SERVICE	USFS	NF	NF	Roosevelt National Forest	Arapaho and Roosevelt National Forests	CO				NF	Arapaho and Roosevelt National Forests	public
1023	FS	5	510	Six Rivers National Forest	364620	SOUTH	36	P57119	Human	26	2001	7	1	2001	Wed	California	41.7819	-124.032	0.1	SOUTH	Fee	USFS	USDA FOREST SERVICE	USFS	NF	NF	Six Rivers National Forest	Six Rivers National Forest	CA				National park or forest	Six Rivers National Forest	public
1595	FS	6	621	Colville National Forest	372047	ADDY LAST STAND	3	P60100	Human	26	2001	7	1	2001	Wed	Washington	48.3628	-117.828	7	ADDY LAST STAND	Fee	USFS	USDA FOREST SERVICE	USFS	NF	NF	Colville National Forest	Colville National Forest	WA				National park or forest	Colville National Forest	public
2044	BIA	GPR	NDSRA	Standing Rock Agency	324957	ZAHN	97		Human	26	2001	7	1	2001	Wed	North Dakota	46.0914	-100.656	0.1	ZAHN										3970	Standing Rock	Standing Rock			tribal
2045	BIA	GPR	NDSRA	Standing Rock Agency	324958	KETCHUP	98		Human	26	2001	7	1	2001	Wed	North Dakota	46.0831	-100.628	0.1	KETCHUP	Fee	UNK	Unknown	USACE	REC	Recreation Area	Oaha Recreation Area	OAHA	ND	3970	Standing Rock	Standing Rock		OAHA	tribal
5353	BIA	NAR	AZNAA	Navajo Regional Office	395928	LOW MTN 03	87		Human	26	2001	7	1	2001	Wed	Arizona	35.9617	-110.126	0.1	LOW MTN 03										1505	Hopi	Hopi			tribal
9635	BIA	WER	AZSCA	San Carlos Agency	426534	CATTAIL	440		Human	26	2001	7	1	2001	Wed	Arizona	33.3003	-110.452	0.5	CATTAIL										3355	San Carlos	San Carlos			tribal
10177	BLM	ID	IDSID	Southern Idaho District	101237	RockCreek		G303	Human	26	2001	7	1	2001	Wed	Idaho	42.3873	-114.311	15.4	ROCKCREEK	Fee	BLM		BLM	PUB		Burley Field Office	Burley Field Office	ID					Burley Field Office	public
2790	BIA	GPR	SDCCA	Crow Creek Agency	332022	CENTRAL	46		Human	26	2002	7	1	2002	Thur	South Dakota	44.0705	-99.4396	0.6	CENTRAL										855	Crow Creek	Crow Creek			tribal
3204	BIA	GPR	SDLBA	Lower Brule Agency	332789	WHITE	40		Human	26	2002	7	1	2002	Thur	South Dakota	44.075	-99.6346	0.3	WHITE										2030	Lower Brule	Lower Brule			tribal
3205	BIA	GPR	SDLBA	Lower Brule Agency	332790	WILSON	41		Human	26	2002	7	1	2002	Thur	South Dakota	44.0758	-99.5843	0.2	WILSON										2030	Lower Brule	Lower Brule			tribal
3617	BIA	GPR	SDPRA	Pine Ridge Agency	314491	MANDER	304		Human	26	2002	7	1	2002	Thur	South Dakota	43.2292	-102.47	10	MANDER										2810	Pine Ridge	Pine Ridge			tribal
4743	BIA	GPR	SDRBA	Rosebud Agency	320670	LITE POLE	169		Human	26	2002	7	1	2002	Thur	South Dakota	43.2436	-100.86	0.1	LITE POLE										3235	Rosebud	Rosebud			tribal
4744	BIA	GPR	SDRBA	Rosebud Agency	320673	BARNEY	172		Human	26	2002	7	1	2002	Thur	South Dakota	43.14	-100.925	0.5	BARNEY										3235	Rosebud	Rosebud			tribal
4745	BIA	GPR	SDRBA	Rosebud Agency	320674	LITTLE	173		Human	26	2002	7	1	2002	Thur	South Dakota	43.2494	-100.834	0.1	LITTLE										3235	Rosebud	Rosebud			tribal
4746	BIA	GPR	SDRBA	Rosebud Agency	320676	RODEO	175		Human	26	2002	7	1	2002	Thur	South Dakota	43.3164	-100.025	0.5	RODEO															private
6259	BIA	NWR	WACOA	Colville Agency	441038	RIVERVIEW	81		Human	26	2002	7	1	2002	Thur	Washington	47.9852	-118.96	0.2	RIVERVIEW										760	Colville	Colville			tribal
8392	BIA	RMR	MTFPA	Fort Peck Agency	364766	E LOVESHIM	88		Human	26	2002	7	1	2002	Thur	Montana	48.1092	-105.099	0.1	E LOVESHIM										1250	Fort Peck	Fort Peck			tribal
8393	BIA	RMR	MTFPA	Fort Peck Agency	364767	AAU SHACK	89		Human	26	2002	7	1	2002	Thur	Montana	48.1225	-105.176	0.2	AAU SHACK										1250	Fort Peck	Fort Peck			tribal
8394	BIA	RMR	MTFPA	Fort Peck Agency	364768	6TH AVE B	90		Human	26	2002	7	1	2002	Thur	Montana	48.1114	-105.176	2	6TH AVE B										1250	Fort Peck	Fort Peck			tribal
1506	FS	1	116	Lolo National Forest	385037	BOOM REGIS	25	P17864	Human	26	2003	7	1	2003	Fri	Montana	47.3011	-115.106	0.1	BOOM REGIS	Fee	USFS	USDA FOREST SERVICE	USFS	NF	NF	Lolo National Forest	Lolo National Forest	MT				NF	Lolo National Forest	public
2091	BIA	GPR	NDSRA	Standing Rock Agency	325528	ROCKETMAN	68		Human	26	2003	7	1	2003	Fri	North Dakota	46.0881	-100.651	0.1	ROCKETMAN										3970	Standing Rock	Standing Rock			tribal
4759	BIA	GPR	SDRBA	Rosebud Agency	320918	550	69		Human	26	2003	7	1	2003	Fri	South Dakota	43.2453	-100.84	0.1	550										3235	Rosebud	Rosebud			tribal
5517	BIA	NWR	MTFHA	Flathead Agency	456021	PABLO	46		Human	26	2003	7	1	2003	Fri	Montana	47.5999	-114.118	0.1	PABLO										1110	Flathead	Flathead			tribal
5816	BIA	NWR	ORWSA	Warm Springs Agency	448205	2531 LOOKI	26		Human	26	2003	7	1	2003	Fri	Oregon	44.7443	-121.264	0.1	2531 LOOKI										4545	Warm Springs	Warm Springs			tribal
6274	BIA	NWR	WACOA	Colville Agency	441212	TRAILER FI	3069		Human	26	2003	7	1	2003	Fri	Washington	48.1282	-118.965	0.1	TRAILER FI										760	Colville	Colville			tribal
8705	BIA	RMR	MTNCA	Northern Cheyenne Agency	368289	INDEPENDEN	31		Human	26	2003	7	1	2003	Fri	Montana	45.6167	-106.651	1	INDEPENDEN										2490	Northern Cheyenne	Northern Cheyenne			tribal
8856	BIA	RMR	MTRBA	Rocky Boy's Agency	372027	SWIMMER	72		Human	26	2003	7	1	2003	Fri	Montana	48.3033	-110.005	0.1	SWIMMER										3205	Rocky Boy's	Rocky Boy's			tribal
11203	NPS	PWRO	WALRP	Lake Roosevelt National Recreation Area	201318	ROCK	3102		Human	26	2003	7	1	2003	Fri	Washington	48.626	-118.12	0.1	ROCK	Fee	NPS	NPS	NPS	NRA	National Recreation Area	Lake Roosevelt National Recreation Area	LARO	WA				National Recreation Area	LARO	public
1567	FS	9	909	Superior National Forest	397940	FIREWORK FIRE	19	P9AVF4	Human	26	2004	7	1	2004	Sun	Minnesota	47.8867	-91.8403	0.1	FIREWORK FIRE															private
2128	BIA	GPR	NDSRA	Standing Rock Agency	325803	THECAPTAIN	87	A6QF	Human	26	2004	7	1	2004	Sun	North Dakota	46.0936	-100.663	1	THECAPTAIN										3970	Standing Rock	Standing Rock			tribal
2129	BIA	GPR	NDSRA	Standing Rock Agency	325805	WET BACK	89	A6QM	Human	26	2004	7	1	2004	Sun	North Dakota	46.1014	-100.657	1	WET BACK	Fee	UNK	Unknown	USACE	REC	Recreation Area	Oaha Recreation Area	OAHA	ND	3970	Standing Rock	Standing Rock		OAHA	tribal
2130	BIA	GPR	NDSRA	Standing Rock Agency	325806	BADHAND	90	A6ZX	Human	26	2004	7	1	2004	Sun	North Dakota	46.39	-100.587	1.5	BADHAND										3970	Standing Rock	Standing Rock			tribal
2131	BIA	GPR	NDSRA	Standing Rock Agency	325807	DELILAH	91	A6ZY	Human	26	2004	7	1	2004	Sun	North Dakota	46.0953	-100.639	0.1	DELILAH	Fee	UNK	Unknown	USACE	REC	Recreation Area	Oaha Recreation Area	OAHA	ND	3970	Standing Rock	Standing Rock		OAHA	tribal
3738	BIA	GPR	SDPRA	Pine Ridge Agency	315530	HUNG UP	320	A6TE	Human	26	2004	7	1	2004	Sun	South Dakota	43.0233	-102.55	0.1	HUNG UP										2810	Pine Ridge	Pine Ridge			tribal
3739	BIA	GPR	SDPRA	Pine Ridge Agency	315532	THREE PEET	322	A6TG	Human	26	2004	7	1	2004	Sun	South Dakota	43.0158	-102.55	0.3	THREE PEET										2810	Pine Ridge	Pine Ridge			tribal
4772	BIA	GPR	SDRBA	Rosebud Agency	321263	SHAK	100	A3A3	Human	26	2004	7	1	2004	Sun	South Dakota	43.3258	-101.031	1	SHAK										3235	Rosebud	Rosebud			tribal
5164	BIA	MWR	MNMNA	Minnesota Agency	383342	FIREWORKS	47	A661	Human	26	2004	7	1	2004	Sun	Minnesota	47.2627	-95.6281	0.1	FIREWORKS										4595	White Earth	White Earth			tribal
5217	BIA	MWR	WIGLA	Great Lakes Agency	385354	PIKE RD.	25	A9LQ	Human	26	2004	7	1	2004	Sun	Michigan	46.8549	-89.966	0.1	PIKE RD.															private
9692	BIA	WER	NVDVT	Sho-Pai Tribes	501765	4TH PATROL	9	BF0F	Human	26	2004	7	1	2004	Sun	Nevada	41.9789	-116.12	1.2	4TH PATROL										965	Duck Valley	Duck Valley			tribal
10988	NPS	MWRO	INIDP	Indiana Dunes National Lakeshore	243836	WEST BEACH	27	A6TX	Human	26	2004	7	1	2004	Sun	Indiana	41.6208	-87.2103	0.1	WEST BEACH	Fee	NPS	NPS	NPS	NP	National Park	Indiana Dunes National Park	INDU	IN				National park or forest	Indiana Dunes National Lakeshore	public
844	FS	2	215	White River National Forest	1428142	LIONS HEAD	4	P2BXN7	Human	26	2005	7	1	2005	Mon	Colorado	39.2553	-106.489	0.1	LIONS HEAD	Fee	USFS	USDA FOREST SERVICE	USFS	NF	NF	White River National Forest	White River National Forest	CO				National park or forest	White River National Forest	public
2151	BIA	GPR	NDSRA	Standing Rock Agency	514409	WhiteEagle	72	BX39	Human	26	2005	7	1	2005	Mon	North Dakota	46.3564	-100.633	0.5	WHITEEAGLE										3970	Standing Rock	Standing Rock			tribal
2994	BIA	GPR	SDCRA	Cheyenne River Agency	516900	DUPREE D	38	BXF2	Human	26	2005	7	1	2005	Mon	South Dakota	45.0508	-101.602	0.1	DUPREE D										605	Cheyenne River	Cheyenne River			tribal
2995	BIA	GPR	SDCRA	Cheyenne River Agency	516929	CCCRACKER1	41	BXN1	Human	26	2005	7	1	2005	Mon	South Dakota	44.6069	-101.502	0.1	CCCRACKER1										605	Cheyenne River	Cheyenne River			tribal
2996	BIA	GPR	SDCRA	Cheyenne River Agency	516930	CCCRACKER2	42	BXN2	Human	26	2005	7	1	2005	Mon	South Dakota	44.608	-101.502	0.1	CCCRACKER2										605	Cheyenne River	Cheyenne River			tribal
3258	BIA	GPR	SDLBA	Lower Brule Agency	501644	Love	27	BYS7	Human	26	2005	7	1	2005	Mon	South Dakota	44.0728	-99.5869	0.5	LOVE										2030	Lower Brule	Lower Brule			tribal
4795	BIA	GPR	SDRBA	Rosebud Agency	502198	B.I.A. 1	91	BY34	Human	26	2005	7	1	2005	Mon	South Dakota	43.2353	-100.853	0.1	B.I.A. 1										3235	Rosebud	Rosebud			tribal
4796	BIA	GPR	SDRBA	Rosebud Agency	502201	Trailer	92	BY35	Human	26	2005	7	1	2005	Mon	South Dakota	43.2733	-100.812	1	TRAILER										3235	Rosebud	Rosebud			tribal
4797	BIA	GPR	SDRBA	Rosebud Agency	502203	1400	93	BY36	Human	26	2005	7	1	2005	Mon	South Dakota	43.3242	-101.028	0.1	1400										3235	Rosebud	Rosebud			tribal
4798	BIA	GPR	SDRBA	Rosebud Agency	502205	Scout III	94	BY37	Human	26	2005	7	1	2005	Mon	South Dakota	43.243	-100.847	0.1	SCOUT III										3235	Rosebud	Rosebud			tribal
4799	BIA	GPR	SDRBA	Rosebud Agency	502207	Lance	95	BY38	Human	26	2005	7	1	2005	Mon	South Dakota	43.2467	-100.847	0.1	LANCE										3235	Rosebud	Rosebud			tribal
4800	BIA	GPR	SDRBA	Rosebud Agency	502211	Scout IV	96	BY39	Human	26	2005	7	1	2005	Mon	South Dakota	43.2428	-100.848	0.1	SCOUT IV										3235	Rosebud	Rosebud			tribal
4801	BIA	GPR	SDRBA	Rosebud Agency	502267	123/1	98	BY4C	Human	26	2005	7	1	2005	Mon	South Dakota	43.2419	-100.841	0.1	123/1										3235	Rosebud	Rosebud			tribal
4802	BIA	GPR	SDRBA	Rosebud Agency	502268	123/2	99	BY4D	Human	26	2005	7	1	2005	Mon	South Dakota	43.2422	-100.841	0.1	123/2										3235	Rosebud	Rosebud			tribal
4803	BIA	GPR	SDRBA	Rosebud Agency	502269	123/3	100	BY4E	Human	26	2005	7	1	2005	Mon	South Dakota	43.2417	-100.841	0.1	123/3										3235	Rosebud	Rosebud			tribal
4804	BIA	GPR	SDRBA	Rosebud Agency	502276	Good Shiel	102	BY4G	Human	26	2005	7	1	2005	Mon	South Dakota	43.1194	-101.035	0.5	GOOD SHIEL										3235	Rosebud	Rosebud			tribal
4805	BIA	GPR	SDRBA	Rosebud Agency	502299	Mellow	103	BY4H	Human	26	2005	7	1	2005	Mon	South Dakota	43.2425	-100.842	0.1	MELLOW										3235	Rosebud	Rosebud			tribal
5112	BIA	GPR	SDYAA	Yankton Agency	516004	A08005004	4	B46S	Human	26	2005	7	1	2005	Mon	South Dakota	43.1458	-98.5251	2	A08005004										4700	Yankton	Yankton			tribal
5113	BIA	GPR	SDYAA	Yankton Agency	516035	A0805005	5	B46T	Human	26	2005	7	1	2005	Mon	South Dakota	43.1458	-98.5251	5	A0805005										4700	Yankton	Yankton			tribal
6696	BIA	NWR	WAYAA	Yakama Agency	516253	8381 Lat A	21	BXH9	Human	26	2005	7	1	2005	Mon	Washington	46.3789	-120.477	0.2	8381 LAT A										4690	Yakama Nation	Yakama Nation			tribal
9246	BIA	SWR	COUMA	Ute Mountain Ute Agency	507017	Ditch #2	38	BX60	Human	26	2005	7	1	2005	Mon	Colorado	37.2006	-108.669	2.5	DITCH #2										4470	Ute Mountain	Ute Mountain			tribal
9247	BIA	SWR	COUMA	Ute Mountain Ute Agency	507028	Gravel#2	39	BXN5	Human	26	2005	7	1	2005	Mon	Colorado	37.2006	-108.669	0.1	GRAVEL#2										4470	Ute Mountain	Ute Mountain			tribal
9248	BIA	SWR	COUMA	Ute Mountain Ute Agency	507037	Gravel #3	40	BXL8	Human	26	2005	7	1	2005	Mon	Colorado	37.21	-108.721	0.1	GRAVEL #3										4470	Ute Mountain	Ute Mountain			tribal
9249	BIA	SWR	COUMA	Ute Mountain Ute Agency	507068	Bear Dance	41	BXL7	Human	26	2005	7	1	2005	Mon	Colorado	37.2125	-108.674	0.1	BEAR DANCE										4470	Ute Mountain	Ute Mountain			tribal
9250	BIA	SWR	COUMA	Ute Mountain Ute Agency	507072	Rodeo	42	BXL9	Human	26	2005	7	1	2005	Mon	Colorado	37.1828	-108.723	1.9	RODEO										4470	Ute Mountain	Ute Mountain			tribal
9259	BIA	SWR	COUMA	Ute Mountain Ute Agency	507134	Gravel Pit	52	BXF9	Human	26	2005	7	1	2005	Mon	Colorado	37.2067	-108.716	0.5	GRAVEL PIT										4470	Ute Mountain	Ute Mountain			tribal
9450	BIA	SWR	NMZUA	Zuni Agency	536539	Cottonwood	119	C8NS	Human	26	2005	7	1	2005	Mon	New Mexico	35.0828	-108.78	0.1	COTTONWOOD										4785	Zuni	Zuni			tribal
9642	BIA	WER	AZSCA	San Carlos Agency	506630	your payda	616	BXD1	Human	26	2005	7	1	2005	Mon	Arizona	33.3839	-110.451	0.3	YOUR PAYDA										3355	San Carlos	San Carlos			tribal
10230	BLM	NV	NVBMD	Battle Mountain Field Office	502041	Tracy		BXL1	Human	26	2005	7	1	2005	Mon	Nevada	40.6219	-116.996	8	TRACY	Fee	BLM		BLM	PUB		Mount Lewis Field Office	Mount Lewis Field Office	NV					Mount Lewis Field Office	public
299	FS	5	501	Angeles National Forest	1435656	EDGE	97	P5B6UL	Human	26	2006	7	1	2006	Tues	California	34.2269	-118.177	1	EDGE	Fee	USFS	USDA FOREST SERVICE	USFS	NF	NF	Angeles National Forest	Angeles National Forest	CA				National park or forest	Angeles National Forest	public
396	FS	5	501	Angeles National Forest	1434994	LOT	98	P5B6UL	Human	26	2006	7	1	2006	Tues	California	34.4119	-117.852	0.1	LOT	Fee	USFS	USDA FOREST SERVICE	USFS	NF	NF	Angeles National Forest	Angeles National Forest	CA				Local park	Devils Punchbowl Park	public
588	FS	8	810	Ozark-St. Francis National Forest	1445707	BRIAR PATCH	59	P8CTZ3	Human	26	2006	7	1	2006	Tues	Arkansas	35.5269	-93.1422	0.4	BRIAR PATCH	Fee	USFS	USDA FOREST SERVICE	USFS	NF	NF	Ozark National Forest	Ozark-St. Francis National Forest	AR				National park or forest	Ozark National Forest	public
1531	FS	6	609	Olympic National Forest	1445724	JUMPER ROCK	3	P6B6U8	Human	26	2006	7	1	2006	Tues	Washington	47.4956	-123.302	0.1	JUMPER ROCK															private
1717	BIA	GPR	NDFBA	Fort Berthold Agency	523222	Brendle	25	CV9M	Human	26	2006	7	1	2006	Tues	North Dakota	47.9144	-102.313	0.3	BRENDLE	Fee	UNK	Unknown	USACE	REC	Recreation Area	Sakakawea Recreation Area	SAKAKAWEA	ND	1160	Fort Berthold	Fort Berthold		SAKAKAWEA	tribal
2198	BIA	GPR	NDSRA	Standing Rock Agency	522870	Old King	110	CT04	Human	26	2006	7	1	2006	Tues	North Dakota	46.0875	-100.633	0.8	OLD KING	Fee	UNK	Unknown	USACE	REC	Recreation Area	Oaha Recreation Area	OAHA	ND	3970	Standing Rock	Standing Rock		OAHA	tribal
2199	BIA	GPR	NDSRA	Standing Rock Agency	522873	Little One	111	CT2D	Human	26	2006	7	1	2006	Tues	North Dakota	46.0853	-100.632	0.1	LITTLE ONE	Fee	UNK	Unknown	USACE	REC	Recreation Area	Oaha Recreation Area	OAHA	ND	3970	Standing Rock	Standing Rock		OAHA	tribal
2200	BIA	GPR	NDSRA	Standing Rock Agency	522875	38 Special	112	CT2E	Human	26	2006	7	1	2006	Tues	North Dakota	46.105	-100.64	1	38 SPECIAL	Fee	UNK	Unknown	USACE	REC	Recreation Area	Oaha Recreation Area	OAHA	ND	3970	Standing Rock	Standing Rock		OAHA	tribal
2201	BIA	GPR	NDSRA	Standing Rock Agency	522877	Partment	113	CT31	Human	26	2006	7	1	2006	Tues	North Dakota	46.0906	-100.662	0.3	PARTMENT										3970	Standing Rock	Standing Rock			tribal
2202	BIA	GPR	NDSRA	Standing Rock Agency	522878	Young Bird	114	CT33	Human	26	2006	7	1	2006	Tues	North Dakota	46.0897	-100.661	1	YOUNG BIRD										3970	Standing Rock	Standing Rock			tribal
2203	BIA	GPR	NDSRA	Standing Rock Agency	522879	Roman Candle	115	CT34	Human	26	2006	7	1	2006	Tues	North Dakota	46.0886	-100.662	0.1	ROMAN CANDLE										3970	Standing Rock	Standing Rock			tribal
2204	BIA	GPR	NDSRA	Standing Rock Agency	522881	Bang He Said	116	CT4J	Human	26	2006	7	1	2006	Tues	North Dakota	46.0883	-100.663	0.1	BANG HE SAID										3970	Standing Rock	Standing Rock			tribal
2205	BIA	GPR	NDSRA	Standing Rock Agency	522882	B.C.	117	CT4K	Human	26	2006	7	1	2006	Tues	North Dakota	46.0964	-100.638	0.1	B.C.	Fee	UNK	Unknown	USACE	REC	Recreation Area	Oaha Recreation Area	OAHA	ND	3970	Standing Rock	Standing Rock		OAHA	tribal
2206	BIA	GPR	NDSRA	Standing Rock Agency	522888	Thundershield	118	CT5U	Human	26	2006	7	1	2006	Tues	South Dakota	45.6717	-100.81	0.1	THUNDERSHIELD										3970	Standing Rock	Standing Rock			tribal
2207	BIA	GPR	NDSRA	Standing Rock Agency	522891	Bottle Rocket II	119	CT5X	Human	26	2006	7	1	2006	Tues	North Dakota	46.0897	-100.661	0.1	BOTTLE ROCKET II										3970	Standing Rock	Standing Rock			tribal
3014	BIA	GPR	SDCRA	Cheyenne River Agency	537575	RALPH	65	CU3Z	Human	26	2006	7	1	2006	Tues	South Dakota	45.0136	-101.244	0.2	RALPH										605	Cheyenne River	Cheyenne River			tribal
3015	BIA	GPR	SDCRA	Cheyenne River Agency	537576	TNT	66	CU30	Human	26	2006	7	1	2006	Tues	South Dakota	45.003	-101.231	0.1	TNT										605	Cheyenne River	Cheyenne River			tribal
3016	BIA	GPR	SDCRA	Cheyenne River Agency	537577	GOLDIE	67	CU35	Human	26	2006	7	1	2006	Tues	South Dakota	45.0058	-101.23	0.1	GOLDIE										605	Cheyenne River	Cheyenne River			tribal
3017	BIA	GPR	SDCRA	Cheyenne River Agency	537579	NH 709	69	CU4N	Human	26	2006	7	1	2006	Tues	South Dakota	45.0119	-101.247	0.1	NH 709										605	Cheyenne River	Cheyenne River			tribal
3018	BIA	GPR	SDCRA	Cheyenne River Agency	537587	TOM	76	CU4X	Human	26	2006	7	1	2006	Tues	South Dakota	45.0072	-101.234	0.1	TOM										605	Cheyenne River	Cheyenne River			tribal
3019	BIA	GPR	SDCRA	Cheyenne River Agency	537588	LA 603	77	CU4Y	Human	26	2006	7	1	2006	Tues	South Dakota	45.1478	-100.634	0.1	LA 603										605	Cheyenne River	Cheyenne River			tribal
3020	BIA	GPR	SDCRA	Cheyenne River Agency	537591	NH 706	79	CU41	Human	26	2006	7	1	2006	Tues	South Dakota	45.0116	-101.247	0.1	NH 706										605	Cheyenne River	Cheyenne River			tribal
3021	BIA	GPR	SDCRA	Cheyenne River Agency	537592	NH 708	80	CU42	Human	26	2006	7	1	2006	Tues	South Dakota	45.0108	-101.247	0.1	NH 708										605	Cheyenne River	Cheyenne River			tribal
3042	BIA	GPR	SDCRA	Cheyenne River Agency	538173	T.L. GRADY	133	CY0V	Human	26	2006	7	1	2006	Tues	South Dakota	45.4236	-101.071	0.4	T.L. GRADY										605	Cheyenne River	Cheyenne River			tribal
3977	BIA	GPR	SDPRA	Pine Ridge Agency	526076	Corner	399	CT9E	Human	26	2006	7	1	2006	Tues	South Dakota	43.0244	-102.549	0.1	CORNER										2810	Pine Ridge	Pine Ridge			tribal
3978	BIA	GPR	SDPRA	Pine Ridge Agency	526078	4th Complex	400	CT9F	Human	26	2006	7	1	2006	Tues	South Dakota	43.0269	-102.559	10	4TH COMPLEX										2810	Pine Ridge	Pine Ridge			tribal
4878	BIA	GPR	SDRBA	Rosebud Agency	531349	E.T. Fire	140	CV3P	Human	26	2006	7	1	2006	Tues	South Dakota	43.2939	-100.837	0.1	E.T. FIRE										3235	Rosebud	Rosebud			tribal
4879	BIA	GPR	SDRBA	Rosebud Agency	531354	4-Fires	141	CV4F	Human	26	2006	7	1	2006	Tues	South Dakota	43.2536	-100.909	1.4	4-FIRES										3235	Rosebud	Rosebud			tribal
4880	BIA	GPR	SDRBA	Rosebud Agency	531356	White	142	CV4G	Human	26	2006	7	1	2006	Tues	South Dakota	43.2392	-100.841	0.1	WHITE										3235	Rosebud	Rosebud			tribal
4881	BIA	GPR	SDRBA	Rosebud Agency	531365	Big Girl	143	CV4H	Human	26	2006	7	1	2006	Tues	South Dakota	43.2455	-100.839	0.3	BIG GIRL										3235	Rosebud	Rosebud			tribal
4882	BIA	GPR	SDRBA	Rosebud Agency	531368	40 Club	144	CV4K	Human	26	2006	7	1	2006	Tues	South Dakota	43.3208	-101.027	0.1	40 CLUB										3235	Rosebud	Rosebud			tribal
4883	BIA	GPR	SDRBA	Rosebud Agency	531373	Honey	145	CV4L	Human	26	2006	7	1	2006	Tues	South Dakota	43.2419	-100.841	0.1	HONEY										3235	Rosebud	Rosebud			tribal
4884	BIA	GPR	SDRBA	Rosebud Agency	531379	Candle	146	CV4M	Human	26	2006	7	1	2006	Tues	South Dakota	43.2403	-100.84	0.1	CANDLE										3235	Rosebud	Rosebud			tribal
4885	BIA	GPR	SDRBA	Rosebud Agency	531469	Whirlwind	147	CV4N	Human	26	2006	7	1	2006	Tues	South Dakota	43.2464	-100.838	0.1	WHIRLWIND										3235	Rosebud	Rosebud			tribal
4886	BIA	GPR	SDRBA	Rosebud Agency	531471	Crazy	148	CV4P	Human	26	2006	7	1	2006	Tues	South Dakota	43.3022	-100.911	0.2	CRAZY										3235	Rosebud	Rosebud			tribal
4887	BIA	GPR	SDRBA	Rosebud Agency	531473	Neil	149	CV4Q	Human	26	2006	7	1	2006	Tues	South Dakota	43.2405	-100.842	0.1	NEIL										3235	Rosebud	Rosebud			tribal
4888	BIA	GPR	SDRBA	Rosebud Agency	531478	Scary	150	CV4S	Human	26	2006	7	1	2006	Tues	South Dakota	43.283	-100.705	0.1	SCARY										3235	Rosebud	Rosebud			tribal
4889	BIA	GPR	SDRBA	Rosebud Agency	531480	Slacker	151	CV4T	Human	26	2006	7	1	2006	Tues	South Dakota	43.1575	-100.909	0.1	SLACKER										3235	Rosebud	Rosebud			tribal
4890	BIA	GPR	SDRBA	Rosebud Agency	531482	555	152	CV4U	Human	26	2006	7	1	2006	Tues	South Dakota	43.2461	-100.838	0.1	555										3235	Rosebud	Rosebud			tribal
5096	BIA	GPR	SDSIA	Sisseton Agency	555795	Bag Fire	6	CWR9	Human	26	2006	7	1	2006	Tues	South Dakota	45.5675	-97.0642	0.2	BAG FIRE										1860	Lake Traverse	Lake Traverse			tribal
5125	BIA	GPR	SDYAA	Yankton Agency	537907	YST2006-013	13	C6PK	Human	26	2006	7	1	2006	Tues	South Dakota	43.1439	-98.5231	1	YST2006-013										4700	Yankton	Yankton			tribal
5927	BIA	NWR	ORWSA	Warm Springs Agency	523345	East Spur 2762	29	CT2J	Human	26	2006	7	1	2006	Tues	Oregon	44.7856	-121.256	0.1	EAST SPUR 2762										4545	Warm Springs	Warm Springs			tribal
6719	BIA	NWR	WAYAA	Yakama Agency	524105	Parker Gravel Pit	22	CT50	Human	26	2006	7	1	2006	Tues	Washington	46.4944	-120.454	2	PARKER GRAVEL PIT										4690	Yakama Nation	Yakama Nation			tribal
7078	BIA	PAR	CAHIA	Hoopa Valley Tribe	522663	MP7.86	64	CTZ6	Human	26	2006	7	1	2006	Tues	California	41.0171	-123.687	0.2	MP7.86										1490	Hoopa Valley	Hoopa Valley			tribal
7079	BIA	PAR	CAHIA	Hoopa Valley Tribe	522670	TishTang #4	65	CTZ8	Human	26	2006	7	1	2006	Tues	California	41.0118	-123.684	0.2	TISHTANG #4										1490	Hoopa Valley	Hoopa Valley			tribal
7373	BIA	RMR	MTBFA	Blackfeet Agency	522641	Death Row Fire	49	CT2Z	Human	26	2006	7	1	2006	Tues	Montana	48.5655	-113.013	0.1	DEATH ROW FIRE										305	Blackfeet	Blackfeet			tribal
7374	BIA	RMR	MTBFA	Blackfeet Agency	522671	Alley Fire	50	CT4P	Human	26	2006	7	1	2006	Tues	Montana	48.5489	-113.019	0.1	ALLEY FIRE										305	Blackfeet	Blackfeet			tribal
7985	BIA	RMR	MTCRA	Crow Agency	534873	WATERTOWER2	124	CUX4	Human	26	2006	7	1	2006	Tues	Montana	45.6108	-107.472	0.2	WATERTOWER2										845	Crow	Crow			tribal
7986	BIA	RMR	MTCRA	Crow Agency	534879	LUNATIC	126	CUY0	Human	26	2006	7	1	2006	Tues	Montana	45.6317	-108.41	26.5	LUNATIC										845	Crow	Crow			tribal
7987	BIA	RMR	MTCRA	Crow Agency	534882	BEDTIME	127	CUX5	Human	26	2006	7	1	2006	Tues	Montana	45.603	-107.471	0.1	BEDTIME										845	Crow	Crow			tribal
8459	BIA	RMR	MTFPA	Fort Peck Agency	531232	N FB Field	158	CW92	Human	26	2006	7	1	2006	Tues	Montana	48.1136	-105.205	0.5	N FB FIELD										1250	Fort Peck	Fort Peck			tribal
8741	BIA	RMR	MTNCA	Northern Cheyenne Agency	527004	CORRAL	80	CT7J	Human	26	2006	7	1	2006	Tues	Montana	45.6253	-106.667	0.1	CORRAL										2490	Northern Cheyenne	Northern Cheyenne			tribal
8742	BIA	RMR	MTNCA	Northern Cheyenne Agency	527036	MENONITE	82	CT7K	Human	26	2006	7	1	2006	Tues	Montana	45.6311	-106.671	0.1	MENONITE										2490	Northern Cheyenne	Northern Cheyenne			tribal
8952	BIA	RMR	WYWRA	Wind River Agency	531119	587 Ethete	68	CUD5	Human	26	2006	7	1	2006	Tues	Wyoming	43.0255	-108.76	0.3	587 ETHETE										4610	Wind River	Wind River			tribal
9702	BIA	WER	NVDVT	Sho-Pai Tribes	526203	Rodeo	10	C2BE	Human	26	2006	7	1	2006	Tues	Nevada	41.9883	-116.122	3	RODEO										965	Duck Valley	Duck Valley			tribal
10161	BLM	ID	IDSHD	Shoshone Field Office	522695	FULLER		CT65	Human	26	2006	7	1	2006	Tues	Idaho	42.9372	-114.809	0.5	FULLER	Fee	BLM		BLM	PUB		Shoshone Field Office	Shoshone Field Office	ID					Shoshone Field Office	public
10601	BLM	UT	UTMOD	Moab Field Office	524441	JANET		CT5J	Human	26	2006	7	1	2006	Tues	Utah	37.7683	-109.86	0.3	JANET	Fee	USFS	USDA FOREST SERVICE	USFS	NF	NF	Manti-La Sal National Forest	Manti-La Sal National Forest	UT				Regional park	Wilderness Dark Canyon	public
10990	NPS	MWRO	INIDP	Indiana Dunes National Lakeshore	524619	Sycamore	38	CVV9	Human	26	2006	7	1	2006	Tues	Indiana	41.6214	-87.2033	0.1	SYCAMORE	Fee	NPS	NPS	NPS	NP	National Park	Indiana Dunes National Park	INDU	IN				National park or forest	Indiana Dunes National Lakeshore	public
11029	NPS	MWRO	WIAIP	Apostle Islands National Lakeshore	534124	Julian Bay	1	CVV3	Human	26	2006	7	1	2006	Tues	Wisconsin	46.9172	-90.5355	0.1	JULIAN BAY															private
503	FS	3	304	Coconino National Forest	1458259	THREE-ZERO-NINE	98	P3C64U	Human	26	2007	7	1	2007	Wed	Arizona	34.7972	-111.6	0.1	THREE-ZERO-NINE	Fee	USFS	USDA FOREST SERVICE	USFS	NF	NF	Coconino National Forest	Coconino National Forest	AZ				National park or forest	Coconino National Forest	public
2846	BIA	GPR	SDCCA	Crow Creek Agency	542544	Spider	45	DL03	Human	26	2007	7	1	2007	Wed	South Dakota	44.0678	-99.4581	0.3	SPIDER	Fee	UNK	Unknown	USACE	REC	Recreation Area	Sharpe Recreation Area	SHARPE	SD	855	Crow Creek	Crow Creek		SHARPE	tribal
3301	BIA	GPR	SDLBA	Lower Brule Agency	542691	Diane	14	DL0S	Human	26	2007	7	1	2007	Wed	South Dakota	44.1392	-99.5903	1	DIANE										2030	Lower Brule	Lower Brule			tribal
4973	BIA	GPR	SDRBA	Rosebud Agency	543266	Starting Off	85	DM2H	Human	26	2007	7	1	2007	Wed	South Dakota	43.1883	-100.897	0.2	STARTING OFF										3235	Rosebud	Rosebud			tribal
5376	BIA	NAR	AZNAA	Navajo Regional Office	547911	St. Mikes 1	81	DL4B	Human	26	2007	7	1	2007	Wed	Arizona	35.6781	-109.068	0.3	ST. MIKES 1										2430	Navajo Nation	Navajo Nation			tribal
5460	BIA	NWR	IDNPT	Nez Perce Tribe	542639	Heritage Road	10	DM05	Human	26	2007	7	1	2007	Wed	Idaho	46.4186	-116.8	0.1	HERITAGE ROAD										2445	Nez Perce	Nez Perce			tribal
7083	BIA	PAR	CAHIA	Hoopa Valley Tribe	545603	Vista #1	85	DL2P	Human	26	2007	7	1	2007	Wed	California	41.0204	-123.65	0.2	VISTA #1										1490	Hoopa Valley	Hoopa Valley			tribal
7427	BIA	RMR	MTBFA	Blackfeet Agency	542412	Blue Fire	52	DL3B	Human	26	2007	7	1	2007	Wed	Montana	48.5655	-113.013	0.5	BLUE FIRE										305	Blackfeet	Blackfeet			tribal
7428	BIA	RMR	MTBFA	Blackfeet Agency	542414	Carl Fire	53	DL3C	Human	26	2007	7	1	2007	Wed	Montana	48.5664	-113.027	0.1	CARL FIRE										305	Blackfeet	Blackfeet			tribal
9647	BIA	WER	AZSCA	San Carlos Agency	543055	Pyro	147	DL2K	Human	26	2007	7	1	2007	Wed	Arizona	33.3543	-110.669	0.1	PYRO										3355	San Carlos	San Carlos			tribal
9710	BIA	WER	NVDVT	Sho-Pai Tribes	543171	Rock Barn	28	DP1J	Human	26	2007	7	1	2007	Wed	Nevada	41.9458	-116.17	0.2	ROCK BARN										965	Duck Valley	Duck Valley			tribal
1674	BIA	EOR	OKOSA	Osage Agency	576842	NE Fallin #3	125	EBB5	Human	26	2008	7	1	2008	Fri	Oklahoma	36.4233	-96.3572	0.3	NE FALLIN #3										2595	Osage	Osage			tribal
1734	BIA	GPR	NDFBA	Fort Berthold Agency	573327	Wolf	41	D9PZ	Human	26	2008	7	1	2008	Fri	North Dakota	47.7331	-102.667	0.3	WOLF										1160	Fort Berthold	Fort Berthold			tribal
1851	BIA	GPR	NDFTA	Fort Totten Agency	574631	212	212	EA3H	Human	26	2008	7	1	2008	Fri	North Dakota	47.9872	-98.9992	1	212										3935	Spirit Lake	Spirit Lake			tribal
1852	BIA	GPR	NDFTA	Fort Totten Agency	574632	213	213	EA3J	Human	26	2008	7	1	2008	Fri	North Dakota	47.9906	-99.005	1	213										3935	Spirit Lake	Spirit Lake			tribal
1853	BIA	GPR	NDFTA	Fort Totten Agency	574633	214	214	EA3K	Human	26	2008	7	1	2008	Fri	North Dakota	47.9756	-98.8875	1	214										3935	Spirit Lake	Spirit Lake			tribal
1854	BIA	GPR	NDFTA	Fort Totten Agency	574634	215	215	EA3L	Human	26	2008	7	1	2008	Fri	North Dakota	47.9728	-99.0169	1	215	Fee	FWS	Fee	FWS	NWR	NWR	Sullys Hill National Game Preserve	SULLYS HILL NATIONAL GAME PRESERVE	ND	3935	Spirit Lake	Spirit Lake	Regional park	Sullys Hill National Game Preserve	federally managed on tribal land
2652	BIA	GPR	NDTMA	Turtle Mountain Agency	577478	JOLLIE	204	D9LS	Human	26	2008	7	1	2008	Fri	North Dakota	48.8372	-99.7436	0.2	JOLLIE										4345	Turtle Mountain	Turtle Mountain			tribal
4261	BIA	GPR	SDPRA	Pine Ridge Agency	574385	RED BOTTLE	95	D9KB	Human	26	2008	7	1	2008	Fri	South Dakota	43.025	-102.582	2	RED BOTTLE										2810	Pine Ridge	Pine Ridge			tribal
4262	BIA	GPR	SDPRA	Pine Ridge Agency	574405	WOUNDED POLE	103	D9N3	Human	26	2008	7	1	2008	Fri	South Dakota	43.1358	-102.372	0.1	WOUNDED POLE										2810	Pine Ridge	Pine Ridge			tribal
4989	BIA	GPR	SDRBA	Rosebud Agency	574086	ELM STREET	57	D9TS	Human	26	2008	7	1	2008	Fri	South Dakota	43.1458	-100.902	0.1	ELM STREET										3235	Rosebud	Rosebud			tribal
4990	BIA	GPR	SDRBA	Rosebud Agency	574088	BLACK CAT	58	D9TV	Human	26	2008	7	1	2008	Fri	South Dakota	43.2483	-100.852	0.3	BLACK CAT										3235	Rosebud	Rosebud			tribal
5231	BIA	MWR	WIGLA	Great Lakes Agency	579855	Fireworks	13	EF7Y	Human	26	2008	7	1	2008	Fri	Wisconsin	45.5205	-90.5502	0.1	FIREWORKS															private
5536	BIA	NWR	MTFHA	Flathead Agency	579507	SKC	154	EA5A	Human	26	2008	7	1	2008	Fri	Montana	47.6	-114.1	0.1	SKC										1110	Flathead	Flathead			tribal
8279	BIA	RMR	MTFBA	Fort Belknap Agency	573316	F - SECTION	41	D9PC	Human	26	2008	7	1	2008	Fri	Montana	48.48	-108.759	1	F - SECTION										1150	Fort Belknap	Fort Belknap			tribal
8970	BIA	RMR	WYWRA	Wind River Agency	574367	266 17 Mile	43	D9NE	Human	26	2008	7	1	2008	Fri	Wyoming	42.9978	-108.708	0.1	266 17 MILE										4610	Wind River	Wind River			tribal
1749	BIA	GPR	NDFBA	Fort Berthold Agency	589087	Jose	12	E0NH	Human	26	2009	7	1	2009	Sat	North Dakota	47.6672	-101.838	1	JOSE										1160	Fort Berthold	Fort Berthold			tribal
2273	BIA	GPR	NDSRA	Standing Rock Agency	588245	North Court SV	19	E0LK	Human	26	2009	7	1	2009	Sat	North Dakota	46.0933	-100.657	0.3	NORTH COURT SV										3970	Standing Rock	Standing Rock			tribal
2274	BIA	GPR	NDSRA	Standing Rock Agency	588247	Bears Heart	20	E0LM	Human	26	2009	7	1	2009	Sat	South Dakota	45.5753	-100.586	0.2	BEARS HEART										3970	Standing Rock	Standing Rock			tribal
2275	BIA	GPR	NDSRA	Standing Rock Agency	588249	Soldier	21	E0LN	Human	26	2009	7	1	2009	Sat	South Dakota	45.8131	-100.818	0.3	SOLDIER										3970	Standing Rock	Standing Rock			tribal
2276	BIA	GPR	NDSRA	Standing Rock Agency	588252	CB-School	22	E0LS	Human	26	2009	7	1	2009	Sat	North Dakota	46.39	-100.587	0.3	CB-SCHOOL										3970	Standing Rock	Standing Rock			tribal
2277	BIA	GPR	NDSRA	Standing Rock Agency	588256	Rock Creek	23	E0LU	Human	26	2009	7	1	2009	Sat	South Dakota	45.7639	-101.083	2	ROCK CREEK										3970	Standing Rock	Standing Rock			tribal
2278	BIA	GPR	NDSRA	Standing Rock Agency	588260	South River Road	24	E0LX	Human	26	2009	7	1	2009	Sat	North Dakota	46.0839	-100.627	0.1	SOUTH RIVER ROAD	Fee	UNK	Unknown	USACE	REC	Recreation Area	Oaha Recreation Area	OAHA	ND	3970	Standing Rock	Standing Rock		OAHA	tribal
2279	BIA	GPR	NDSRA	Standing Rock Agency	588264	2ND ST.	25	E0L2	Human	26	2009	7	1	2009	Sat	North Dakota	46.3908	-100.597	0.1	2ND ST.										3970	Standing Rock	Standing Rock			tribal
2859	BIA	GPR	SDCCA	Crow Creek Agency	588208	Slope	26	E0G8	Human	26	2009	7	1	2009	Sat	South Dakota	44.0503	-99.4192	0.2	SLOPE	Fee	UNK	Unknown	USACE	REC	Recreation Area	Francis Case Recreation Area	FRANCIS CASE	SD	855	Crow Creek	Crow Creek		FRANCIS CASE	tribal
3063	BIA	GPR	SDCRA	Cheyenne River Agency	588225	FALCON	30	E0JG	Human	26	2009	7	1	2009	Sat	South Dakota	44.9925	-101.228	0.1	FALCON										605	Cheyenne River	Cheyenne River			tribal
5012	BIA	GPR	SDRBA	Rosebud Agency	588147	Small	83	E0F6	Human	26	2009	7	1	2009	Sat	South Dakota	43.253	-100.942	0.1	SMALL										3235	Rosebud	Rosebud			tribal
5013	BIA	GPR	SDRBA	Rosebud Agency	588189	Moore	84	E0GF	Human	26	2009	7	1	2009	Sat	South Dakota	43.2455	-100.84	0.1	MOORE										3235	Rosebud	Rosebud			tribal
5478	BIA	NWR	IDNPT	Nez Perce Tribe	589411	McClain Fire	5	E0G0	Human	26	2009	7	1	2009	Sat	Idaho	46.417	-116.799	0.1	MCCLAIN FIRE										2445	Nez Perce	Nez Perce			tribal
6789	BIA	NWR	WAYAA	Yakama Agency	588820	Winaway # 3	55	E0GJ	Human	26	2009	7	1	2009	Sat	Washington	46.4242	-120.356	70	WINAWAY # 3										4690	Yakama Nation	Yakama Nation			tribal
6790	BIA	NWR	WAYAA	Yakama Agency	588822	N. Camas	56	E0GM	Human	26	2009	7	1	2009	Sat	Washington	46.4587	-120.459	2	N. CAMAS										4690	Yakama Nation	Yakama Nation			tribal
6791	BIA	NWR	WAYAA	Yakama Agency	588826	4520 Lateral B	57	E0JQ	Human	26	2009	7	1	2009	Sat	Washington	46.4227	-120.501	25	4520 LATERAL B										4690	Yakama Nation	Yakama Nation			tribal
6792	BIA	NWR	WAYAA	Yakama Agency	588830	Lateral A / Yost	58	E0JR	Human	26	2009	7	1	2009	Sat	Washington	46.341	-120.475	0.1	LATERAL A / YOST										4690	Yakama Nation	Yakama Nation			tribal
7472	BIA	RMR	MTBFA	Blackfeet Agency	588691	MEDICINE BEAR FIRE	31	E0GU	Human	26	2009	7	1	2009	Sat	Montana	48.5975	-113.014	0.1	MEDICINE BEAR FIRE										305	Blackfeet	Blackfeet			tribal
7473	BIA	RMR	MTBFA	Blackfeet Agency	588717	KENNERLY FIRE	32	E0LW	Human	26	2009	7	1	2009	Sat	Montana	48.5544	-113.021	0.1	KENNERLY FIRE										305	Blackfeet	Blackfeet			tribal
7474	BIA	RMR	MTBFA	Blackfeet Agency	588719	BANANA FIRE	33	E0LY	Human	26	2009	7	1	2009	Sat	Montana	48.5744	-113.027	0.1	BANANA FIRE										305	Blackfeet	Blackfeet			tribal
8758	BIA	RMR	MTNCA	Northern Cheyenne Agency	588267	Gimli	14	E0MC	Human	26	2009	7	1	2009	Sat	Montana	45.6228	-106.665	0.1	GIMLI										2490	Northern Cheyenne	Northern Cheyenne			tribal
9077	BIA	SPR	OKANA	Anadarko Agency	588203	F.B.	9107	E0KC	Human	26	2009	7	1	2009	Sat	Oklahoma	34.6108	-98.5978	1	F.B.										5720	Kiowa-Comanche-Apache-Fort Sill Apache	Kiowa-Comanche-Apache-Fort Sill Apache			tribal
2287	BIA	GPR	NDSRA	Standing Rock Agency	603799	Boot Court	38	FH5N	Human	26	2010	7	1	2010	Sun	North Dakota	46.0908	-100.631	0.1	BOOT COURT	Fee	UNK	Unknown	USACE	REC	Recreation Area	Oaha Recreation Area	OAHA	ND	3970	Standing Rock	Standing Rock		OAHA	tribal
2288	BIA	GPR	NDSRA	Standing Rock Agency	603800	Taddle Tale	39	FH5P	Human	26	2010	7	1	2010	Sun	North Dakota	46.0878	-100.629	0.1	TADDLE TALE	Fee	UNK	Unknown	USACE	REC	Recreation Area	Oaha Recreation Area	OAHA	ND	3970	Standing Rock	Standing Rock		OAHA	tribal
2289	BIA	GPR	NDSRA	Standing Rock Agency	603801	Water Bucket	40	FH5R	Human	26	2010	7	1	2010	Sun	North Dakota	46.0953	-100.638	0.1	WATER BUCKET	Fee	UNK	Unknown	USACE	REC	Recreation Area	Oaha Recreation Area	OAHA	ND	3970	Standing Rock	Standing Rock		OAHA	tribal
2290	BIA	GPR	NDSRA	Standing Rock Agency	603814	Unware	41	FH5S	Human	26	2010	7	1	2010	Sun	South Dakota	45.7672	-101.082	0.1	UNWARE										3970	Standing Rock	Standing Rock			tribal
2291	BIA	GPR	NDSRA	Standing Rock Agency	603817	Spectator	43	FH5U	Human	26	2010	7	1	2010	Sun	North Dakota	46.0925	-100.657	0.1	SPECTATOR										3970	Standing Rock	Standing Rock			tribal
2292	BIA	GPR	NDSRA	Standing Rock Agency	603820	Old Road	44	FH5W	Human	26	2010	7	1	2010	Sun	North Dakota	46.0953	-100.638	1	OLD ROAD	Fee	UNK	Unknown	USACE	REC	Recreation Area	Oaha Recreation Area	OAHA	ND	3970	Standing Rock	Standing Rock		OAHA	tribal
2293	BIA	GPR	NDSRA	Standing Rock Agency	603822	Empty Lot	45	FH51	Human	26	2010	7	1	2010	Sun	South Dakota	45.6861	-100.803	0.1	EMPTY LOT										3970	Standing Rock	Standing Rock			tribal
2294	BIA	GPR	NDSRA	Standing Rock Agency	603823	Priorty	46	FH53	Human	26	2010	7	1	2010	Sun	North Dakota	46.3933	-100.6	2	PRIORTY										3970	Standing Rock	Standing Rock			tribal
2862	BIA	GPR	SDCCA	Crow Creek Agency	604007	North Shore	34	FH5Q	Human	26	2010	7	1	2010	Sun	South Dakota	44.0628	-99.4617	0.3	NORTH SHORE	Fee	UNK	Unknown	USACE	REC	Recreation Area	Sharpe Recreation Area	SHARPE	SD	855	Crow Creek	Crow Creek		SHARPE	tribal
3068	BIA	GPR	SDCRA	Cheyenne River Agency	603170	PAYTON	30	FH5F	Human	26	2010	7	1	2010	Sun	South Dakota	45.1492	-100.655	1.8	PAYTON										605	Cheyenne River	Cheyenne River			tribal
3069	BIA	GPR	SDCRA	Cheyenne River Agency	603813	BIG R	32	FH5X	Human	26	2010	7	1	2010	Sun	South Dakota	45.0125	-101.247	0.1	BIG R										605	Cheyenne River	Cheyenne River			tribal
3338	BIA	GPR	SDLBA	Lower Brule Agency	603714	Black Cat	12	FH20	Human	26	2010	7	1	2010	Sun	South Dakota	44.0714	-99.58	0.1	BLACK CAT										2030	Lower Brule	Lower Brule			tribal
4307	BIA	GPR	SDPRA	Pine Ridge Agency	603515	KIKTA	81	FH4V	Human	26	2010	7	1	2010	Sun	South Dakota	43.0278	-102.557	0.5	KIKTA										2810	Pine Ridge	Pine Ridge			tribal
4308	BIA	GPR	SDPRA	Pine Ridge Agency	603519	Stands	82	FH4W	Human	26	2010	7	1	2010	Sun	South Dakota	43.1719	-102.74	1	STANDS										2810	Pine Ridge	Pine Ridge			tribal
4309	BIA	GPR	SDPRA	Pine Ridge Agency	604519	Blade	83	FH4X	Human	26	2010	7	1	2010	Sun	South Dakota	43.49	-102.221	1.3	BLADE										2810	Pine Ridge	Pine Ridge			tribal
4310	BIA	GPR	SDPRA	Pine Ridge Agency	604524	H Woster	85	FH4Z	Human	26	2010	7	1	2010	Sun	South Dakota	43.0217	-102.555	0.1	H WOSTER										2810	Pine Ridge	Pine Ridge			tribal
4311	BIA	GPR	SDPRA	Pine Ridge Agency	612038	Tinker	87	FH41	Human	26	2010	7	1	2010	Sun	South Dakota	43.0308	-102.55	0.1	TINKER										2810	Pine Ridge	Pine Ridge			tribal
4312	BIA	GPR	SDPRA	Pine Ridge Agency	612039	Woodstock	88	FH43	Human	26	2010	7	1	2010	Sun	South Dakota	43.0269	-102.551	0.1	WOODSTOCK										2810	Pine Ridge	Pine Ridge			tribal
4313	BIA	GPR	SDPRA	Pine Ridge Agency	612056	Mound	91	FH48	Human	26	2010	7	1	2010	Sun	South Dakota	43.0292	-102.543	0.5	MOUND										2810	Pine Ridge	Pine Ridge			tribal
5020	BIA	GPR	SDRBA	Rosebud Agency	603118	Corner	94	FH4C	Human	26	2010	7	1	2010	Sun	South Dakota	43.3219	-101.029	0.1	CORNER										3235	Rosebud	Rosebud			tribal
5021	BIA	GPR	SDRBA	Rosebud Agency	607782	Cut Meat	95	FH4J	Human	26	2010	7	1	2010	Sun	South Dakota	43.3111	-101.059	1	CUT MEAT										3235	Rosebud	Rosebud			tribal
5022	BIA	GPR	SDRBA	Rosebud Agency	603128	Silver Fox	96	FH52	Human	26	2010	7	1	2010	Sun	South Dakota	43.1167	-101.032	0.1	SILVER FOX										3235	Rosebud	Rosebud			tribal
5023	BIA	GPR	SDRBA	Rosebud Agency	603166	Health	99	FH60	Human	26	2010	7	1	2010	Sun	South Dakota	43.3558	-99.8417	1	HEALTH										3235	Rosebud	Rosebud			tribal
5024	BIA	GPR	SDRBA	Rosebud Agency	603168	Turkey	100	FH63	Human	26	2010	7	1	2010	Sun	South Dakota	43.3542	-99.8331	1	TURKEY										3235	Rosebud	Rosebud			tribal
8300	BIA	RMR	MTFBA	Fort Belknap Agency	604804	West Arbor	17	FH3P	Human	26	2010	7	1	2010	Sun	Montana	48.47	-108.754	1	WEST ARBOR										1150	Fort Belknap	Fort Belknap			tribal
1763	BIA	GPR	NDFBA	Fort Berthold Agency	623188	Popeye	17	F56C	Human	26	2011	7	1	2011	Mon	North Dakota	47.6489	-101.841	1	POPEYE										1160	Fort Berthold	Fort Berthold			tribal
2330	BIA	GPR	NDSRA	Standing Rock Agency	621102	Wakpala Tower	54	F51W	Human	26	2011	7	1	2011	Mon	South Dakota	45.6536	-100.539	0.2	WAKPALA TOWER										3970	Standing Rock	Standing Rock			tribal
4341	BIA	GPR	SDPRA	Pine Ridge Agency	621398	Aviator	65	F58Z	Human	26	2011	7	1	2011	Mon	South Dakota	43.0222	-102.562	0.1	AVIATOR										2810	Pine Ridge	Pine Ridge			tribal
4342	BIA	GPR	SDPRA	Pine Ridge Agency	621454	Hit Dog	66	F59A	Human	26	2011	7	1	2011	Mon	South Dakota	43.1444	-102.373	0.1	HIT DOG										2810	Pine Ridge	Pine Ridge			tribal
6855	BIA	NWR	WAYAA	Yakama Agency	621593	Fort / 97	31	F51N	Human	26	2011	7	1	2011	Mon	Washington	46.3735	-120.327	0.3	FORT / 97										4690	Yakama Nation	Yakama Nation			tribal
6856	BIA	NWR	WAYAA	Yakama Agency	621615	Wanity Slough	32	F54M	Human	26	2011	7	1	2011	Mon	Washington	46.4544	-120.415	0.5	WANITY SLOUGH										4690	Yakama Nation	Yakama Nation			tribal
7509	BIA	RMR	MTBFA	Blackfeet Agency	621881	RIDER FIRE	18	F51Z	Human	26	2011	7	1	2011	Mon	Montana	48.5522	-113.016	0.1	RIDER FIRE										305	Blackfeet	Blackfeet			tribal
8302	BIA	RMR	MTFBA	Fort Belknap Agency	625158	Old Hays	12	F6D9	Human	26	2011	7	1	2011	Mon	Montana	48.0458	-108.709	1	OLD HAYS										1150	Fort Belknap	Fort Belknap			tribal
8303	BIA	RMR	MTFBA	Fort Belknap Agency	624541	Playground	13	F53K	Human	26	2011	7	1	2011	Mon	Montana	47.9778	-108.679	1	PLAYGROUND										1150	Fort Belknap	Fort Belknap			tribal
8989	BIA	RMR	WYWRA	Wind River Agency	628927	1534 Elmwood	38	F51L	Human	26	2011	7	1	2011	Mon	Wyoming	42.9733	-108.39	0.8	1534 ELMWOOD										4610	Wind River	Wind River			tribal
9540	BIA	WER	AZHOA	Hopi Agency	622304	Sparkler	102	F50B	Human	26	2011	7	1	2011	Mon	Arizona	35.835	-110.377	0.5	SPARKLER										1505	Hopi	Hopi			tribal
10063	BLM	ID	IDFRD	Four Rivers Field Office	621369	FEEDER		F57J	Human	26	2011	7	1	2011	Mon	Idaho	43.1597	-115.665	0.3	FEEDER	Fee	BLM		BLM	PUB		Four Rivers Field Office	Four Rivers Field Office	ID					Four Rivers Field Office	public
1158	FS	9	904	Huron-Manistee National Forest	1503987	ACORN	147	P9EK3D	Human	26	2012	7	1	2012	Wed	Michigan	43.8931	-85.8706	0.5	ACORN													National park or forest	Manistee National Forest	public
1374	FS	6	622	Columbia River Gorge National Scenic Area	1510228	CHENOWITH RIM	7	P6EK2P	Human	26	2012	7	1	2012	Wed	Oregon	45.6197	-121.228	53.72	CHENOWITH RIM															private
1773	BIA	GPR	NDFBA	Fort Berthold Agency	638024	FOOTBALL HILL	55	G0FK	Human	26	2012	7	1	2012	Wed	North Dakota	47.9667	-102.467	1	FOOTBALL HILL										1160	Fort Berthold	Fort Berthold			tribal
2366	BIA	GPR	NDSRA	Standing Rock Agency	641670	Hunkpapa	130	G0G0	Human	26	2012	7	1	2012	Wed	South Dakota	45.7647	-101.088	4	HUNKPAPA										3970	Standing Rock	Standing Rock			tribal
2367	BIA	GPR	NDSRA	Standing Rock Agency	641671	Fiddler	131	G0G1	Human	26	2012	7	1	2012	Wed	North Dakota	46.0928	-100.654	0.1	FIDDLER										3970	Standing Rock	Standing Rock			tribal
2368	BIA	GPR	NDSRA	Standing Rock Agency	641672	Antell	132	G0G2	Human	26	2012	7	1	2012	Wed	North Dakota	46.0103	-100.625	0.1	ANTELL										3970	Standing Rock	Standing Rock			tribal
2671	BIA	GPR	NDTMA	Turtle Mountain Agency	641353	NORTH KENT	187	G0G8	Human	26	2012	7	1	2012	Wed	North Dakota	48.8439	-99.6955	0.1	NORTH KENT										4345	Turtle Mountain	Turtle Mountain			tribal
3350	BIA	GPR	SDLBA	Lower Brule Agency	638008	Lagoon	25	G0HB	Human	26	2012	7	1	2012	Wed	South Dakota	44.0743	-99.6315	0.2	LAGOON										2030	Lower Brule	Lower Brule			tribal
3351	BIA	GPR	SDLBA	Lower Brule Agency	638009	High Fire	26	G0HC	Human	26	2012	7	1	2012	Wed	South Dakota	44.0685	-99.5778	0.1	HIGH FIRE										2030	Lower Brule	Lower Brule			tribal
3352	BIA	GPR	SDLBA	Lower Brule Agency	638011	Field	27	G0HD	Human	26	2012	7	1	2012	Wed	South Dakota	44.074	-99.6333	0.1	FIELD										2030	Lower Brule	Lower Brule			tribal
3353	BIA	GPR	SDLBA	Lower Brule Agency	638624	System	28	G0HE	Human	26	2012	7	1	2012	Wed	South Dakota	44.0711	-99.6384	0.2	SYSTEM										2030	Lower Brule	Lower Brule			tribal
4397	BIA	GPR	SDPRA	Pine Ridge Agency	638551	Over Killed	242	G0GL	Human	26	2012	7	1	2012	Wed	South Dakota	43.029	-102.553	0.2	OVER KILLED										2810	Pine Ridge	Pine Ridge			tribal
4398	BIA	GPR	SDPRA	Pine Ridge Agency	638553	Cryin	243	G0GM	Human	26	2012	7	1	2012	Wed	South Dakota	43.2172	-102.336	0.3	CRYIN										2810	Pine Ridge	Pine Ridge			tribal
4399	BIA	GPR	SDPRA	Pine Ridge Agency	638555	Popsicle	244	G0GN	Human	26	2012	7	1	2012	Wed	South Dakota	43.1483	-102.372	0.5	POPSICLE										2810	Pine Ridge	Pine Ridge			tribal
4400	BIA	GPR	SDPRA	Pine Ridge Agency	638559	Gatorade	245	G0GP	Human	26	2012	7	1	2012	Wed	South Dakota	43.0278	-102.547	0.2	GATORADE										2810	Pine Ridge	Pine Ridge			tribal
4401	BIA	GPR	SDPRA	Pine Ridge Agency	638562	Commod	246	G0GQ	Human	26	2012	7	1	2012	Wed	South Dakota	43.0286	-102.553	0.1	COMMOD										2810	Pine Ridge	Pine Ridge			tribal
4402	BIA	GPR	SDPRA	Pine Ridge Agency	638563	Postal	247	G0GR	Human	26	2012	7	1	2012	Wed	South Dakota	43.1292	-102.103	0.1	POSTAL										2810	Pine Ridge	Pine Ridge			tribal
4403	BIA	GPR	SDPRA	Pine Ridge Agency	638564	Lil Joseph	248	G0GS	Human	26	2012	7	1	2012	Wed	South Dakota	43.2328	-102.475	0.1	LIL JOSEPH										2810	Pine Ridge	Pine Ridge			tribal
4404	BIA	GPR	SDPRA	Pine Ridge Agency	638565	Moose	249	G0GT	Human	26	2012	7	1	2012	Wed	South Dakota	43.0253	-102.565	0.1	MOOSE										2810	Pine Ridge	Pine Ridge			tribal
5031	BIA	GPR	SDRBA	Rosebud Agency	638314	TURN AROUND	138	G0FY	Human	26	2012	7	1	2012	Wed	South Dakota	43.2406	-100.842	0.1	TURN AROUND										3235	Rosebud	Rosebud			tribal
7561	BIA	RMR	MTBFA	Blackfeet Agency	643842	ARTILLARY	57	G0HS	Human	26	2012	7	1	2012	Wed	Montana	48.5673	-113.011	0.1	ARTILLARY										305	Blackfeet	Blackfeet			tribal
8306	BIA	RMR	MTFBA	Fort Belknap Agency	642954	Duplex	29	G0QX	Human	26	2012	7	1	2012	Wed	Montana	48.4575	-108.766	0.7	DUPLEX										1150	Fort Belknap	Fort Belknap			tribal
9099	BIA	SPR	OKANA	Anadarko Agency	637976	WOODCOY	35	G0EV	Human	26	2012	7	1	2012	Wed	Oklahoma	35.0943	-98.3196	1	WOODCOY										5540	Caddo-Wichita-Delaware	Caddo-Wichita-Delaware			tribal
9161	BIA	SPR	OKKIA	Kickapoo Field Office	638125	Kickapoo	1205	G0Q7	Human	26	2012	7	1	2012	Wed	Oklahoma	35.4958	-97.08	0.3	KICKAPOO										5700	Kickapoo	Kickapoo			tribal
9550	BIA	WER	AZHOA	Hopi Agency	638504	Tates	79	G0GJ	Human	26	2012	7	1	2012	Wed	Arizona	35.8136	-110.532	0.3	TATES										1505	Hopi	Hopi			tribal
10572	BLM	OR	ORVAD	Vale District	646303	Weatherby		G0DV	Human	26	2012	7	1	2012	Wed	Oregon	44.4955	-117.365	0.1	WEATHERBY	Fee	BLM		BLM	PUB		Vale Baker Field Office	Vale Baker Field Office	OR					Vale Baker Field Office	public
1294	FS	1	111	Custer Gallatin National Forest	1516411	PENSTOCK	4	P1HM5	Human	26	2013	7	1	2013	Thur	Montana	45.0442	-110.664	0.21	PENSTOCK	Fee	USFS	USDA FOREST SERVICE	USFS	NF	NF	Gallatin National Forest	Custer Gallatin National Forest	MT				National park or forest	Gallatin National Forest	public
2421	BIA	GPR	NDSRA	Standing Rock Agency	655321	Rocket	74	HM1C	Human	26	2013	7	1	2013	Thur	North Dakota	46.0915	-100.666	0.1	ROCKET										3970	Standing Rock	Standing Rock			tribal
2422	BIA	GPR	NDSRA	Standing Rock Agency	655543	Pit	75	HM2M	Human	26	2013	7	1	2013	Thur	South Dakota	45.6618	-100.535	0.1	PIT										3970	Standing Rock	Standing Rock			tribal
2423	BIA	GPR	NDSRA	Standing Rock Agency	655544	Intersection	76	HM2N	Human	26	2013	7	1	2013	Thur	North Dakota	46.0887	-100.651	0.2	INTERSECTION										3970	Standing Rock	Standing Rock			tribal
3105	BIA	GPR	SDCRA	Cheyenne River Agency	655480	No Cross	45	HM1E	Human	26	2013	7	1	2013	Thur	South Dakota	44.9405	-100.608	2.2	NO CROSS										605	Cheyenne River	Cheyenne River			tribal
4468	BIA	GPR	SDPRA	Pine Ridge Agency	655454	Duece	92	HM4M	Human	26	2013	7	1	2013	Thur	South Dakota	43.0274	-102.55	0.1	DUECE										2810	Pine Ridge	Pine Ridge			tribal
5043	BIA	GPR	SDRBA	Rosebud Agency	656609	Ballfield	88	HM34	Human	26	2013	7	1	2013	Thur	South Dakota	43.1448	-100.898	0.1	BALLFIELD										3235	Rosebud	Rosebud			tribal
8768	BIA	RMR	MTNCA	Northern Cheyenne Agency	656034	Fire Work	12	HM36	Human	26	2013	7	1	2013	Thur	Montana	45.6169	-106.672	0.3	FIRE WORK										2490	Northern Cheyenne	Northern Cheyenne			tribal
4482	BIA	GPR	SDPRA	Pine Ridge Agency	668664	Liner	89	H6ZW	Human	26	2014	7	1	2014	Fri	South Dakota	43.03	-102.55	0.1	LINER										2810	Pine Ridge	Pine Ridge			tribal
5062	BIA	GPR	SDRBA	Rosebud Agency	669579	TREE BRANCH	62	H6UF	Human	26	2014	7	1	2014	Fri	South Dakota	43.1442	-100.903	0.1	TREE BRANCH										3235	Rosebud	Rosebud			tribal
6933	BIA	NWR	WAYAA	Yakama Agency	668962	Mile Post 74	47	H6V4	Human	26	2014	7	1	2014	Fri	Washington	46.5072	-120.47	0.1	MILE POST 74										4690	Yakama Nation	Yakama Nation			tribal
7606	BIA	RMR	MTBFA	Blackfeet Agency	668668	STARR	27	H6WH	Human	26	2014	7	1	2014	Fri	Montana	48.5911	-113.137	0.1	STARR										305	Blackfeet	Blackfeet			tribal
1800	BIA	GPR	NDFBA	Fort Berthold Agency	679974	LIBERTY	46	JV6V	Human	26	2015	7	1	2015	Sat	North Dakota	47.7306	-102.675	1	LIBERTY										1160	Fort Berthold	Fort Berthold			tribal
1880	BIA	GPR	NDFTA	Fort Totten Agency	680955	STAND	233	JW1E	Human	26	2015	7	1	2015	Sat	North Dakota	48.0567	-98.8318	0.1	STAND	Fee	USBR	Unknown	USBR	RMA	Recreation Management Area	Devils Lake	Devils Lake	ND				Recreation Management Area	Devils Lake	public
2887	BIA	GPR	SDCCA	Crow Creek Agency	679955	Luv Shack	25	JV0E	Human	26	2015	7	1	2015	Sat	South Dakota	44.0733	-99.4425	0.1	LUV SHACK										855	Crow Creek	Crow Creek			tribal
3127	BIA	GPR	SDCRA	Cheyenne River Agency	679900	PITBULL	42	JVQ8	Human	26	2015	7	1	2015	Sat	South Dakota	45.0047	-101.234	0.1	PITBULL										605	Cheyenne River	Cheyenne River			tribal
4497	BIA	GPR	SDPRA	Pine Ridge Agency	679892	Goal	82	JVZ3	Human	26	2015	7	1	2015	Sat	South Dakota	43.0089	-102.564	0.1	GOAL										2810	Pine Ridge	Pine Ridge			tribal
6430	BIA	NWR	WAQNT	Quinault Nations Tribe	679916	Legion of Boom	1514	JV0Y	Human	26	2015	7	1	2015	Sat	Washington	47.33	-124.28	0.2	LEGION OF BOOM										3040	Quinault	Quinault			tribal
6431	BIA	NWR	WAQNT	Quinault Nations Tribe	680126	Chitwin	1515	JV1B	Human	26	2015	7	1	2015	Sat	Washington	47.3472	-124.294	0.2	CHITWIN										3040	Quinault	Quinault			tribal
1885	BIA	GPR	NDFTA	Fort Totten Agency	696347	SIDEWALK	142	KD9J	Human	26	2016	7	1	2016	Mon	North Dakota	47.9778	-99.0042	0.1	SIDEWALK	Fee	FWS	Fee	FWS	NWR	NWR	Sullys Hill National Game Preserve	SULLYS HILL NATIONAL GAME PRESERVE	ND	3935	Spirit Lake	Spirit Lake	Regional park	Sullys Hill National Game Preserve	federally managed on tribal land
2481	BIA	GPR	NDSRA	Standing Rock Agency	692848	Mid Night	52	KC6T	Human	26	2016	7	1	2016	Mon	North Dakota	46.0928	-100.634	0.1	MID NIGHT	Fee	UNK	Unknown	USACE	REC	Recreation Area	Oaha Recreation Area	OAHA	ND	3970	Standing Rock	Standing Rock		OAHA	tribal
2482	BIA	GPR	NDSRA	Standing Rock Agency	692989	Bull Creek	53	KDG9	Human	26	2016	7	1	2016	Mon	South Dakota	45.7653	-101.085	0.6	BULL CREEK										3970	Standing Rock	Standing Rock			tribal
3138	BIA	GPR	SDCRA	Cheyenne River Agency	692859	PTO	43	KC7B	Human	26	2016	7	1	2016	Mon	South Dakota	45.0026	-101.221	0.1	PTO										605	Cheyenne River	Cheyenne River			tribal
3392	BIA	GPR	SDLBA	Lower Brule Agency	692887	Cow	6	KC8A	Human	26	2016	7	1	2016	Mon	South Dakota	44.0759	-99.6431	0.1	COW										2030	Lower Brule	Lower Brule			tribal
3393	BIA	GPR	SDLBA	Lower Brule Agency	692890	Boy	7	KC8B	Human	26	2016	7	1	2016	Mon	South Dakota	44.0706	-99.5875	0.1	BOY										2030	Lower Brule	Lower Brule			tribal
5503	BIA	NWR	IDNPT	Nez Perce Tribe	693157	Short Term Severity	3305	EM3A	Human	26	2016	7	1	2016	Mon	Idaho	46.4	-116.33	0.1	SHORT TERM SEVERITY										2445	Nez Perce	Nez Perce			tribal
7695	BIA	RMR	MTBFA	Blackfeet Agency	698441	CHATTERTON	57	KC8K	Human	26	2016	7	1	2016	Mon	Montana	48.6081	-112.519	0.1	CHATTERTON										305	Blackfeet	Blackfeet			tribal
7696	BIA	RMR	MTBFA	Blackfeet Agency	699123	BOSTWICK	58	KC8L	Human	26	2016	7	1	2016	Mon	Montana	48.5492	-113.01	0.1	BOSTWICK										305	Blackfeet	Blackfeet			tribal
7697	BIA	RMR	MTBFA	Blackfeet Agency	698450	FEMAVILLE	60	KC8P	Human	26	2016	7	1	2016	Mon	Montana	48.5289	-113.016	0.1	FEMAVILLE										305	Blackfeet	Blackfeet			tribal
7698	BIA	RMR	MTBFA	Blackfeet Agency	694041	EAGLE BOY	61	KC8R	Human	26	2016	7	1	2016	Mon	Montana	48.5583	-113.039	0.1	EAGLE BOY										305	Blackfeet	Blackfeet			tribal
7699	BIA	RMR	MTBFA	Blackfeet Agency	694384	STATE	62	KC8S	Human	26	2016	7	1	2016	Mon	Montana	48.5572	-113.01	0.1	STATE										305	Blackfeet	Blackfeet			tribal
8151	BIA	RMR	MTCRA	Crow Agency	699434	UPPER HOUSING	51	KC9L	Human	26	2016	7	1	2016	Mon	Montana	45.6036	-107.47	0.1	UPPER HOUSING										845	Crow	Crow			tribal
9025	BIA	SPR	KSHOA	Horton Agency	693516	2016 July Pow Wow Grounds Green	49	KFS4	Human	26	2016	7	1	2016	Mon	Kansas	39.3237	-95.8119	0.1	2016 JULY POW WOW GROUNDS GREEN										2980	Prairie Band of Potawatomi Nation	Prairie Band of Potawatomi Nation			tribal
702	FS	9	905	Mark Twain National Forest	184251		215		Human	26	1980	7	2	1980	Fri	Missouri	36.8333	-90.5833	14		Fee	USFS	USDA FOREST SERVICE	USFS	NF	NF	Mark Twain National Forest	Mark Twain National Forest	MO				National park or forest	Mark Twain National Forest	public
143	FS	5	502	Cleveland National Forest	86584	VIEJAS_#1	28		Human	26	1981	7	2	1981	Sat	California	32.8489	-116.668	0.1	VIEJAS_#1	Fee	USFS	USDA FOREST SERVICE	USFS	NF	NF	Cleveland National Forest	Cleveland National Forest	CA				National park or forest	Cleveland National Forest	public
388	FS	5	501	Angeles National Forest	84881		39		Human	26	1981	7	2	1981	Sat	California	34.3594	-117.618	0.1		Fee	USFS	USDA FOREST SERVICE	USFS	NF	NF	San Bernardino National Forest	Angeles National Forest	CA				National park or forest	San Bernardino National Forest	public
1297	FS	6	606	Mt. Hood National Forest	130559		4		Human	26	1981	7	2	1981	Sat	Oregon	45.1069	-121.79	0.1		Fee	USFS	USDA FOREST SERVICE	USFS	NF	NF	Mt. Hood National Forest	Mt. Hood National Forest	OR				National park or forest	Mount Hood National Forest	public
10294	BLM	NV	NVLVD	Las Vegas Field Office	86251	YUCCA		4308	Human	26	1981	7	2	1981	Sat	Nevada	36.0166	-115.601	0	YUCCA	Fee	BLM		BLM	PUB		Las Vegas Field Office	Las Vegas Field Office	NV					Las Vegas Field Office	public
10295	BLM	NV	NVLVD	Las Vegas Field Office	86252	MILE 17		4309	Human	26	1981	7	2	1981	Sat	Nevada	36.0166	-115.668	0	MILE 17	Fee	BLM		BLM	PUB		Las Vegas Field Office	Las Vegas Field Office	NV					Las Vegas Field Office	public
10524	BLM	OR	ORPRD	Prineville District	86827	10MILE CYN		5915	Human	26	1981	7	2	1981	Sat	Oregon	44.8665	-121.018	50	10MILE CYN															private
10135	BLM	ID	IDSHD	Shoshone District	81983	93MP72.5E		2208	Human	26	1982	7	2	1982	Sun	Idaho	42.9166	-114.418	1	93MP72.5E	Fee	BLM		BLM	PUB		Shoshone Field Office	Shoshone Field Office	ID					Shoshone Field Office	public
10314	BLM	NV	NVLVD	Las Vegas Field Office	82568	MM 30		4346	Human	26	1982	7	2	1982	Sun	Nevada	36.0166	-115.651	0	MM 30	Fee	BLM		BLM	PUB		Las Vegas Field Office	Las Vegas Field Office	NV					Las Vegas Field Office	public
340	FS	5	512	San Bernardino National Forest	105618		28		Human	26	1983	7	2	1983	Mon	California	34.2725	-117.216	0.1														National park or forest	San Bernardino National Forest	public
8610	BIA	RMR	MTNCA	Northern Cheyenne Agency	365882	PARKER	2664		Human	26	1983	7	2	1983	Mon	Montana	45.425	-107.001	0.1	PARKER										2490	Northern Cheyenne	Northern Cheyenne			tribal
9359	BIA	SWR	NMMEA	Mescalero Agency	345334	SCHOOL	1329		Human	26	1983	7	2	1983	Mon	New Mexico	33.1551	-105.784	0.1	SCHOOL										2205	Mescalero	Mescalero			tribal
9360	BIA	SWR	NMMEA	Mescalero Agency	345335	CENTER	1330		Human	26	1983	7	2	1983	Mon	New Mexico	33.1551	-105.784	0.1	CENTER										2205	Mescalero	Mescalero			tribal
9361	BIA	SWR	NMMEA	Mescalero Agency	345336	SMITH	1331		Human	26	1983	7	2	1983	Mon	New Mexico	33.1551	-105.784	0.1	SMITH										2205	Mescalero	Mescalero			tribal
9842	BLM	CA	CACDD	California Desert District	77910	NASH HILL		717	Human	26	1983	7	2	1983	Mon	California	34.6833	-117.634	0	NASH HILL															private
10070	BLM	ID	IDIFD	Idaho Falls District	78604	GUN RANGE		1903	Human	26	1983	7	2	1983	Mon	Idaho	43.5332	-112.218	1	GUN RANGE															private
10341	BLM	NV	NVLVD	Las Vegas Field Office	79463	ROAD		4292	Human	26	1983	7	2	1983	Mon	Nevada	36.0166	-115.451	0	ROAD	Fee	BLM		BLM	PUB		Red Rock/Sloan Field Office	Red Rock/Sloan Field Office	NV				National park or forest	Red Rock Canyon National Conservation Area	public
10854	NPS	IMRO	TXLAP	Lake Meredith National Recreation Area	268642	NORTHVIEW	8		Human	26	1983	7	2	1983	Mon	Texas	35.7174	-101.559	1	NORTHVIEW	Fee	NPS	NPS	NPS	NRA	National Recreation Area	Lake Meredith National Recreation Area	LAMR	TX				National park or forest	Lake Meredith National Recreation Area	public
967	FS	5	514	Shasta-Trinity National Forest	112362		55		Human	26	1984	7	2	1984	Wed	California	40.8483	-122.284	0.1		Fee	USFS	USDA FOREST SERVICE	USFS	NF	NF	Shasta National Forest	Shasta-Trinity National Forest	CA				National park or forest	Shasta-Trinity National Forest	public
3412	BIA	GPR	SDPRA	Pine Ridge Agency	310113	NE WK	559		Human	26	1984	7	2	1984	Wed	South Dakota	43.1439	-102.354	1	NE WK										2810	Pine Ridge	Pine Ridge			tribal
3413	BIA	GPR	SDPRA	Pine Ridge Agency	310114	PR AREA I	560		Human	26	1984	7	2	1984	Wed	South Dakota	43.0217	-102.565	4	PR AREA I										2810	Pine Ridge	Pine Ridge			tribal
10363	BLM	NV	NVLVD	Las Vegas Field Office	75751	MM 28		K428	Human	26	1984	7	2	1984	Wed	Nevada	36	-115.618	2	MM 28	Fee	BLM		BLM	PUB		Las Vegas Field Office	Las Vegas Field Office	NV					Las Vegas Field Office	public
10693	BLM	WY	WYRAD	Rawlins District	76938	FIREWORKS1		S256	Human	26	1984	7	2	1984	Wed	Wyoming	41.7666	-107.751	1	FIREWORKS1															private
11119	NPS	PWRO	CAGNP	Golden Gate National Recreation Area	221044	RODEO PARK	5903		Human	26	1984	7	2	1984	Wed	California	37.8333	-122.534	0.1	RODEO PARK	Fee	NPS	NPS	NPS	NRA	National Recreation Area	Golden Gate National Recreation Area	GOGA	CA				National park or forest	Golden Gate National Recreational Area	public
1637	FS	1	114	Kootenai National Forest	12210		49		Human	26	1985	7	2	1985	Thur	Montana	48.9	-115.033	0.1																private
4576	BIA	GPR	SDRBA	Rosebud Agency	316966	CHINA	94		Human	26	1985	7	2	1985	Thur	South Dakota	43.1625	-100.888	1	CHINA										3235	Rosebud	Rosebud			tribal
4584	BIA	GPR	SDRBA	Rosebud Agency	316983	LA POINTE	111		Human	26	1985	7	2	1985	Thur	South Dakota	43.2403	-100.862	0.2	LA POINTE										3235	Rosebud	Rosebud			tribal
8158	BIA	RMR	MTFBA	Fort Belknap Agency	360950	PLUMAGE	16		Human	26	1985	7	2	1985	Thur	Montana	48.4833	-108.784	0.1	PLUMAGE										1150	Fort Belknap	Fort Belknap			tribal
8775	BIA	RMR	MTRBA	Rocky Boy's Agency	370470	FIRECRACKR	7		Human	26	1985	7	2	1985	Thur	Montana	48.2833	-109.801	0.2	FIRECRACKR										3205	Rocky Boy's	Rocky Boy's			tribal
9510	BIA	WER	AZHOA	Hopi Agency	433775	SO J SHULA	62		Human	26	1985	7	2	1985	Thur	Arizona	35.8167	-110.401	1	SO J SHULA										1505	Hopi	Hopi			tribal
10378	BLM	NV	NVLVD	Las Vegas Field Office	71390	16038CLARK		K665	Human	26	1985	7	2	1985	Thur	Nevada	36.05	-115.767	0	16038CLARK	Fee	BLM		BLM	PUB		Las Vegas Field Office	Las Vegas Field Office	NV					Las Vegas Field Office	public
10935	NPS	IMRO	WYGTP	Grand Teton National Park	260632	MORMON ROW	1		Human	26	1985	7	2	1985	Thur	Wyoming	43.6262	-110.664	1	MORMON ROW	Fee	NPS	NPS	NPS	NP	National Park	Grand Teton National Park	GRTE	WY				National park or forest	Grand Teton National Park	public
11257	NPS	SERO	NCCHP	Cape Hatteras National Seashore	226183	SURFNSOUND	2		Human	26	1985	7	2	1985	Thur	North Carolina	35.2228	-75.644	0.1	SURFNSOUND															private
2713	BIA	GPR	SDCCA	Crow Creek Agency	331407	POW WOW 9N	6		Human	26	1986	7	2	1986	Fri	South Dakota	44.0858	-99.5062	0.5	POW WOW 9N										855	Crow Creek	Crow Creek			tribal
4589	BIA	GPR	SDRBA	Rosebud Agency	317075	SOL HILL	22		Human	26	1986	7	2	1986	Fri	South Dakota	43.2403	-100.862	0.1	SOL HILL										3235	Rosebud	Rosebud			tribal
8621	BIA	RMR	MTNCA	Northern Cheyenne Agency	366151	FINGERS	15		Human	26	1986	7	2	1986	Fri	Montana	45.6083	-106.659	0.2	FINGERS										2490	Northern Cheyenne	Northern Cheyenne			tribal
10389	BLM	NV	NVLVD	Las Vegas Field Office	67133	16025CLARK		K432	Human	26	1986	7	2	1986	Fri	Nevada	36.0166	-115.567	0	16025CLARK	Fee	USFS	USDA FOREST SERVICE	USFS	NF	NF	Toiyabe National Forest	Humboldt-Toiyabe National Forest	NV				National park or forest	Toiyabe National Forest	public
1822	BIA	GPR	NDFTA	Fort Totten Agency	304427	TH2011	75		Human	26	1987	7	2	1987	Sat	North Dakota	47.9681	-98.9948	0.1	TH2011	Fee	FWS	Fee	FWS	NWR	NWR	Sullys Hill National Game Preserve	SULLYS HILL NATIONAL GAME PRESERVE	ND	3935	Spirit Lake	Spirit Lake	Regional park	Sullys Hill National Game Preserve	federally managed on tribal land
2723	BIA	GPR	SDCCA	Crow Creek Agency	331441	R.MARKS	13		Human	26	1987	7	2	1987	Sat	South Dakota	44.0719	-99.4409	1	R.MARKS										855	Crow Creek	Crow Creek			tribal
2724	BIA	GPR	SDCCA	Crow Creek Agency	331442	MIDDLETENT	14		Human	26	1987	7	2	1987	Sat	South Dakota	44.0717	-99.4226	0.5	MIDDLETENT										855	Crow Creek	Crow Creek			tribal
2725	BIA	GPR	SDCCA	Crow Creek Agency	331443	R. KEEBLE	15		Human	26	1987	7	2	1987	Sat	South Dakota	44.0711	-99.4251	1	R. KEEBLE										855	Crow Creek	Crow Creek			tribal
3154	BIA	GPR	SDLBA	Lower Brule Agency	332360	SHORT-FIRE	9		Human	26	1987	7	2	1987	Sat	South Dakota	44.0667	-99.6171	0.1	SHORT-FIRE										2030	Lower Brule	Lower Brule			tribal
3155	BIA	GPR	SDLBA	Lower Brule Agency	332361	CLOSE FIRE	10		Human	26	1987	7	2	1987	Sat	South Dakota	44.0667	-99.5837	0.1	CLOSE FIRE										2030	Lower Brule	Lower Brule			tribal
3447	BIA	GPR	SDPRA	Pine Ridge Agency	310492	PR 20	83		Human	26	1987	7	2	1987	Sat	South Dakota	43.0367	-102.549	0.5	PR 20										2810	Pine Ridge	Pine Ridge			tribal
3448	BIA	GPR	SDPRA	Pine Ridge Agency	310493	PR 21	84		Human	26	1987	7	2	1987	Sat	South Dakota	43.0319	-102.57	0.5	PR 21										2810	Pine Ridge	Pine Ridge			tribal
5319	BIA	NAR	AZNAA	Navajo Regional Office	393488	CATTAIL	44		Human	26	1987	7	2	1987	Sat	Arizona	36.05	-109.167	1.2	CATTAIL										2430	Navajo Nation	Navajo Nation			tribal
5320	BIA	NAR	AZNAA	Navajo Regional Office	393489	NAZLINIWAS	45		Human	26	1987	7	2	1987	Sat	Arizona	35.9167	-109.484	5	NAZLINIWAS										2430	Navajo Nation	Navajo Nation			tribal
7769	BIA	RMR	MTCRA	Crow Agency	356922	STOPS	29		Human	26	1987	7	2	1987	Sat	Montana	45.6166	-107.467	0.3	STOPS										845	Crow	Crow			tribal
7770	BIA	RMR	MTCRA	Crow Agency	356923	NOT AFRAID	30		Human	26	1987	7	2	1987	Sat	Montana	45.6166	-107.467	0.3	NOT AFRAID										845	Crow	Crow			tribal
8338	BIA	RMR	MTFPA	Fort Peck Agency	363092	xx NONE xx	1		Human	26	1987	7	2	1987	Sat	Montana	48.0334	-105.05	1	XX NONE XX															private
8339	BIA	RMR	MTFPA	Fort Peck Agency	363093	xx NONE xx	2		Human	26	1987	7	2	1987	Sat	Montana	48.0334	-105.05	1	XX NONE XX															private
8777	BIA	RMR	MTRBA	Rocky Boy's Agency	370521	PARISIAN	17		Human	26	1987	7	2	1987	Sat	Montana	48.3167	-109.984	0.3	PARISIAN										3205	Rocky Boy's	Rocky Boy's			tribal
8778	BIA	RMR	MTRBA	Rocky Boy's Agency	370522	MONTY	18		Human	26	1987	7	2	1987	Sat	Montana	48.25	-109.717	2.5	MONTY										3205	Rocky Boy's	Rocky Boy's			tribal
8779	BIA	RMR	MTRBA	Rocky Boy's Agency	370523	HENRY	19		Human	26	1987	7	2	1987	Sat	Montana	48.25	-109.784	0.3	HENRY										3205	Rocky Boy's	Rocky Boy's			tribal
1826	BIA	GPR	NDFTA	Fort Totten Agency	304623	MS0908	130		Human	26	1988	7	2	1988	Mon	North Dakota	48.0014	-98.8337	2	MS0908	Fee	FWS	Fee	FWS	RMA	WPA	Benson County Waterfowl Production Area	BENSON COUNTY WATERFOWL PRODUCTION AREA	ND	3935	Spirit Lake	Spirit Lake		BENSON COUNTY WATERFOWL PRODUCTION AREA	tribal
1827	BIA	GPR	NDFTA	Fort Totten Agency	304625	TH1708	132		Human	26	1988	7	2	1988	Mon	North Dakota	47.9861	-98.9837	0.1	TH1708	Fee	USBR	Unknown	USBR	RMA	Recreation Management Area	Devils Lake	Devils Lake	ND				Regional park	Sullys Hill National Game Preserve	public
2551	BIA	GPR	NDTMA	Turtle Mountain Agency	327533	MCKAY	216		Human	26	1988	7	2	1988	Mon	North Dakota	48.8097	-99.7921	1	MCKAY										4345	Turtle Mountain	Turtle Mountain			tribal
3460	BIA	GPR	SDPRA	Pine Ridge Agency	310664	PR 10	44		Human	26	1988	7	2	1988	Mon	South Dakota	43.0225	-102.556	0.8	PR 10										2810	Pine Ridge	Pine Ridge			tribal
3461	BIA	GPR	SDPRA	Pine Ridge Agency	310665	PR 11	45		Human	26	1988	7	2	1988	Mon	South Dakota	43.0228	-102.56	0.8	PR 11										2810	Pine Ridge	Pine Ridge			tribal
4601	BIA	GPR	SDRBA	Rosebud Agency	317407	FIREWORKS1	65		Human	26	1988	7	2	1988	Mon	South Dakota	43.2389	-100.86	0.1	FIREWORKS1										3235	Rosebud	Rosebud			tribal
6389	BIA	NWR	WAPSA	Puget Sound Agency	448561	BOMB CITY	22		Human	26	1988	7	2	1988	Mon	Washington	48.0498	-122.285	0.1	BOMB CITY															private
7170	BIA	RMR	MTBFA	Blackfeet Agency	353723	HBCHURCH	20		Human	26	1988	7	2	1988	Mon	Montana	48.2833	-112.801	1	HBCHURCH										305	Blackfeet	Blackfeet			tribal
7778	BIA	RMR	MTCRA	Crow Agency	357070	xx NONE xx	93		Human	26	1988	7	2	1988	Mon	Montana	45.5833	-107.484	0.3	XX NONE XX										845	Crow	Crow			tribal
7779	BIA	RMR	MTCRA	Crow Agency	357071	xx NONE xx	94		Human	26	1988	7	2	1988	Mon	Montana	45.5833	-107.484	0.3	XX NONE XX										845	Crow	Crow			tribal
8341	BIA	RMR	MTFPA	Fort Peck Agency	363152	xx NONE xx	54		Human	26	1988	7	2	1988	Mon	Montana	48.0334	-105.05	1	XX NONE XX															private
8629	BIA	RMR	MTNCA	Northern Cheyenne Agency	366290	POWWOW	57		Human	26	1988	7	2	1988	Mon	Montana	45.5	-106.651	0.1	POWWOW										2490	Northern Cheyenne	Northern Cheyenne			tribal
9677	BIA	WER	NVDVT	Sho-Pai Tribes	433311	HANKS	5		Human	26	1988	7	2	1988	Mon	Idaho	41.9999	-116.151	0.5	HANKS										965	Duck Valley	Duck Valley			tribal
9678	BIA	WER	NVDVT	Sho-Pai Tribes	433312	N T CAMP	6		Human	26	1988	7	2	1988	Mon	Nevada	41.9666	-116.118	0.5	N T CAMP										965	Duck Valley	Duck Valley			tribal
9861	BLM	CA	CACDD	California Desert District	55369	CUT OFF		D898	Human	26	1988	7	2	1988	Mon	California	34.7	-117.101	170	CUT OFF															private
10561	BLM	OR	ORVAD	Vale District	58752	SLIDES		N157	Human	26	1988	7	2	1988	Mon	Oregon	44.2499	-117.118	1	SLIDES															private
11170	NPS	PWRO	NVLAP	Lake Mead National Recreation Area	206218	ROGER SPRI	10		Human	26	1988	7	2	1988	Mon	Arizona	36.1038	-113.527	0.5	ROGER SPRI	Fee	NPS	NPS	NPS	NRA	National Recreation Area	Lake Mead National Recreation Area	LAKE	AZ				National Recreation Area	LAKE	public
11294	NPS	SERO	TNBSP	Big South Fork National River & Recreation Area	222676	BRIDGE	10		Human	26	1988	7	2	1988	Mon	Tennessee	36.4501	-84.6333	0.1	BRIDGE	Fee	NPS	NPS	NPS	WSR	National River and Recreation Area	Big South Fork National River and Recreation Area	BISO	TN				National park or forest	Big South Fork National River and Recreation Area	public
1469	FS	1	115	Helena-Lewis and Clark National Forest	195212		2		Human	26	1989	7	2	1989	Tues	Montana	46.8133	-111.805	0.1		Fee	USFS	USDA FOREST SERVICE	USFS	NF	NF	Helena National Forest	Helena-Lewis and Clark National Forest	MT				National park or forest	Helena National Forest	public
2742	BIA	GPR	SDCCA	Crow Creek Agency	331508	DETTA MCGE	7		Human	26	1989	7	2	1989	Tues	South Dakota	43.9586	-99.2059	1.5	DETTA MCGE										855	Crow Creek	Crow Creek			tribal
2743	BIA	GPR	SDCCA	Crow Creek Agency	331509	GRASSROPE	8		Human	26	1989	7	2	1989	Tues	South Dakota	44.0778	-99.4243	1.3	GRASSROPE										855	Crow Creek	Crow Creek			tribal
2912	BIA	GPR	SDCRA	Cheyenne River Agency	300878	CCCATH	13		Human	26	1989	7	2	1989	Tues	South Dakota	44.5889	-101.523	18	CCCATH										605	Cheyenne River	Cheyenne River			tribal
4617	BIA	GPR	SDRBA	Rosebud Agency	317616	WHITEWING	95		Human	26	1989	7	2	1989	Tues	South Dakota	43.2625	-100.859	0.1	WHITEWING										3235	Rosebud	Rosebud			tribal
4618	BIA	GPR	SDRBA	Rosebud Agency	317617	WHITEHOUSE	96		Human	26	1989	7	2	1989	Tues	South Dakota	43.1847	-100.905	0.1	WHITEHOUSE										3235	Rosebud	Rosebud			tribal
5599	BIA	NWR	ORWSA	Warm Springs Agency	446031	QUAIL ST.	26		Human	26	1989	7	2	1989	Tues	Oregon	44.7498	-121.268	0.1	QUAIL ST.										4545	Warm Springs	Warm Springs			tribal
6452	BIA	NWR	WASPA	Spokane Agency	451600	xx NONE xx	13		Human	26	1989	7	2	1989	Tues	Washington	47.916	-117.819	0.5	XX NONE XX										3940	Spokane	Spokane			tribal
6587	BIA	NWR	WAYAA	Yakama Agency	449688	ALT.T-2631	19		Human	26	1989	7	2	1989	Tues	Washington	46.3232	-120.781	15	ALT.T-2631										4690	Yakama Nation	Yakama Nation			tribal
8632	BIA	RMR	MTNCA	Northern Cheyenne Agency	366360	MAE	6		Human	26	1989	7	2	1989	Tues	Montana	45.6108	-106.665	0.1	MAE										2490	Northern Cheyenne	Northern Cheyenne			tribal
9309	BIA	SWR	NMJIA	Jicarilla Agency	343127	FIREWORKS	69		Human	26	1989	7	2	1989	Tues	New Mexico	36.925	-107.001	0.1	FIREWORKS										1700	Jicarilla Apache Nation	Jicarilla Apache Nation			tribal
9679	BIA	WER	NVDVT	Sho-Pai Tribes	433315	CRATER	1		Human	26	1989	7	2	1989	Tues	Nevada	41.9332	-116.101	100	CRATER										965	Duck Valley	Duck Valley			tribal
9929	BLM	CO	COCCD	Front Range Center	51564	SHAWS PARK		E603	Human	26	1989	7	2	1989	Tues	Colorado	38.5167	-105.234	0.1	SHAWS PARK	Fee	BLM		BLM	PUB		Royal Gorge Field Office	Royal Gorge Field Office	CO					Royal Gorge Field Office	public
11049	NPS	NERO	MACCP	Cape Cod National Seashore	238900	NEWC HOLLO	807		Human	26	1989	7	2	1989	Tues	Massachusetts	41.9501	-70.0161	0.5	NEWC HOLLO													National park or forest	Cape Cod National Seashore	public
1843	BIA	GPR	NDFTA	Fort Totten Agency	304903	xx NONE xx	68		Human	26	1990	7	2	1990	Wed	North Dakota	48.0083	-98.9004	0.1	XX NONE XX	Fee	USBR	Unknown	USBR	RMA	Recreation Management Area	Devils Lake	Devils Lake	ND				Recreation Management Area	Devils Lake	public
3473	BIA	GPR	SDPRA	Pine Ridge Agency	310899	PR 27	82		Human	26	1990	7	2	1990	Wed	South Dakota	43.0283	-102.564	1	PR 27										2810	Pine Ridge	Pine Ridge			tribal
3474	BIA	GPR	SDPRA	Pine Ridge Agency	310900	PR 28	83		Human	26	1990	7	2	1990	Wed	South Dakota	43.0247	-102.55	0.5	PR 28										2810	Pine Ridge	Pine Ridge			tribal
3475	BIA	GPR	SDPRA	Pine Ridge Agency	310901	PR 29	84		Human	26	1990	7	2	1990	Wed	South Dakota	43.03	-102.55	1	PR 29										2810	Pine Ridge	Pine Ridge			tribal
3476	BIA	GPR	SDPRA	Pine Ridge Agency	310902	PR 30	85		Human	26	1990	7	2	1990	Wed	South Dakota	43.0272	-102.558	0.2	PR 30										2810	Pine Ridge	Pine Ridge			tribal
3477	BIA	GPR	SDPRA	Pine Ridge Agency	310903	PR 31	86		Human	26	1990	7	2	1990	Wed	South Dakota	43.0492	-102.582	15	PR 31										2810	Pine Ridge	Pine Ridge			tribal
3478	BIA	GPR	SDPRA	Pine Ridge Agency	310904	MANDER 8	87		Human	26	1990	7	2	1990	Wed	South Dakota	43.2572	-102.469	1.5	MANDER 8										2810	Pine Ridge	Pine Ridge			tribal
3479	BIA	GPR	SDPRA	Pine Ridge Agency	310905	PR 32	88		Human	26	1990	7	2	1990	Wed	South Dakota	43.0069	-102.543	0.1	PR 32										2810	Pine Ridge	Pine Ridge			tribal
3480	BIA	GPR	SDPRA	Pine Ridge Agency	310906	PR 33	89		Human	26	1990	7	2	1990	Wed	South Dakota	43.0305	-102.545	0.1	PR 33										2810	Pine Ridge	Pine Ridge			tribal
4626	BIA	GPR	SDRBA	Rosebud Agency	317815	TWO FOOT	91		Human	26	1990	7	2	1990	Wed	South Dakota	43.2542	-100.923	1	TWO FOOT										3235	Rosebud	Rosebud			tribal
4627	BIA	GPR	SDRBA	Rosebud Agency	317816	S.C. WEST	92		Human	26	1990	7	2	1990	Wed	South Dakota	43.1167	-101.035	1	S.C. WEST										3235	Rosebud	Rosebud			tribal
4628	BIA	GPR	SDRBA	Rosebud Agency	317817	SPOTT	93		Human	26	1990	7	2	1990	Wed	South Dakota	43.2375	-100.857	0.1	SPOTT										3235	Rosebud	Rosebud			tribal
4629	BIA	GPR	SDRBA	Rosebud Agency	317818	CHILDREN	94		Human	26	1990	7	2	1990	Wed	South Dakota	43.3208	-101.037	0.2	CHILDREN										3235	Rosebud	Rosebud			tribal
8641	BIA	RMR	MTNCA	Northern Cheyenne Agency	366468	KID	29		Human	26	1990	7	2	1990	Wed	Montana	45.5583	-106.737	0.5	KID										2490	Northern Cheyenne	Northern Cheyenne			tribal
10035	BLM	ID	IDBUD	Burley District	48139	BERGER		F354	Human	26	1990	7	2	1990	Wed	Idaho	42.4499	-114.384	5	BERGER															private
2748	BIA	GPR	SDCCA	Crow Creek Agency	331547	xx NONE xx	8		Human	26	1991	7	2	1991	Thur	South Dakota	44.0583	-99.4212	0.5	XX NONE XX										855	Crow Creek	Crow Creek			tribal
3516	BIA	GPR	SDPRA	Pine Ridge Agency	311209	WILLNELSON	72		Human	26	1991	7	2	1991	Thur	South Dakota	43.0167	-102.558	0.5	WILLNELSON										2810	Pine Ridge	Pine Ridge			tribal
3517	BIA	GPR	SDPRA	Pine Ridge Agency	311210	PINE RIDGE	73		Human	26	1991	7	2	1991	Thur	South Dakota	43.0333	-102.542	0.1	PINE RIDGE										2810	Pine Ridge	Pine Ridge			tribal
3518	BIA	GPR	SDPRA	Pine Ridge Agency	311211	EAST RIDGE	74		Human	26	1991	7	2	1991	Thur	South Dakota	43.0328	-102.548	0.3	EAST RIDGE										2810	Pine Ridge	Pine Ridge			tribal
3519	BIA	GPR	SDPRA	Pine Ridge Agency	311212	AGENCY	75		Human	26	1991	7	2	1991	Thur	South Dakota	43.0292	-102.559	0.1	AGENCY										2810	Pine Ridge	Pine Ridge			tribal
3520	BIA	GPR	SDPRA	Pine Ridge Agency	311213	CORA	76		Human	26	1991	7	2	1991	Thur	South Dakota	43.0217	-102.55	0.1	CORA										2810	Pine Ridge	Pine Ridge			tribal
3522	BIA	GPR	SDPRA	Pine Ridge Agency	311217	PIPE HEAD	80		Human	26	1991	7	2	1991	Thur	South Dakota	43.193	-102.762	0.2	PIPE HEAD										2810	Pine Ridge	Pine Ridge			tribal
4641	BIA	GPR	SDRBA	Rosebud Agency	318104	BOTTLE RK.	93		Human	26	1991	7	2	1991	Thur	South Dakota	43.2472	-100.868	0.1	BOTTLE RK.										3235	Rosebud	Rosebud			tribal
4642	BIA	GPR	SDRBA	Rosebud Agency	318105	BLACK CAT	94		Human	26	1991	7	2	1991	Thur	South Dakota	43.1625	-100.909	0.1	BLACK CAT										3235	Rosebud	Rosebud			tribal
10219	BLM	NM	NMROD	Roswell District	45149	GRAVEL		L772	Human	26	1991	7	2	1991	Thur	New Mexico	32.5001	-104.251	0.3	GRAVEL															private
4657	BIA	GPR	SDRBA	Rosebud Agency	318370	N.W.T.	110		Human	26	1992	7	2	1992	Sat	South Dakota	43.2472	-100.831	0.1	N.W.T.										3235	Rosebud	Rosebud			tribal
8652	BIA	RMR	MTNCA	Northern Cheyenne Agency	366749	FLYING	59		Human	26	1992	7	2	1992	Sat	Montana	45.6125	-106.662	0.3	FLYING										2490	Northern Cheyenne	Northern Cheyenne			tribal
661	FS	3	310	Santa Fe National Forest	280759		66		Human	26	1993	7	2	1993	Sun	New Mexico	36.0367	-106.415	5		Fee	USFS	USDA FOREST SERVICE	USFS	NF	NF	Santa Fe National Forest	Santa Fe National Forest	NM				National park or forest	Santa Fe National Forest	public
4661	BIA	GPR	SDRBA	Rosebud Agency	318523	N.E.	70		Human	26	1993	7	2	1993	Sun	South Dakota	43.1486	-100.902	0.2	N.E.										3235	Rosebud	Rosebud			tribal
4662	BIA	GPR	SDRBA	Rosebud Agency	318524	ETHEL	71		Human	26	1993	7	2	1993	Sun	South Dakota	43.2444	-100.841	0.1	ETHEL										3235	Rosebud	Rosebud			tribal
5653	BIA	NWR	ORWSA	Warm Springs Agency	446615	MILLCRK.2	33		Human	26	1993	7	2	1993	Sun	Oregon	44.8665	-121.401	0.1	MILLCRK.2										4545	Warm Springs	Warm Springs			tribal
8195	BIA	RMR	MTFBA	Fort Belknap Agency	361569	IGA	38		Human	26	1993	7	2	1993	Sun	Montana	48.4667	-108.767	0.1	IGA										1150	Fort Belknap	Fort Belknap			tribal
8196	BIA	RMR	MTFBA	Fort Belknap Agency	361570	LOW RENT	39		Human	26	1993	7	2	1993	Sun	Montana	48.4667	-108.767	0.1	LOW RENT										1150	Fort Belknap	Fort Belknap			tribal
8351	BIA	RMR	MTFPA	Fort Peck Agency	363530	MOCCASIN	77		Human	26	1993	7	2	1993	Sun	Montana	48.0606	-106.04	1.5	MOCCASIN										1250	Fort Peck	Fort Peck			tribal
8663	BIA	RMR	MTNCA	Northern Cheyenne Agency	366854	MORMAN	49		Human	26	1993	7	2	1993	Sun	Montana	45.6222	-106.663	0.1	MORMAN										2490	Northern Cheyenne	Northern Cheyenne			tribal
9334	BIA	SWR	NMLAA	Laguna Agency	335620	POLE	41		Human	26	1993	7	2	1993	Sun	New Mexico	35.0334	-107.401	1	POLE										1840	Laguna	Laguna			tribal
9583	BIA	WER	AZSCA	San Carlos Agency	422781	SMITH	508		Human	26	1993	7	2	1993	Sun	Arizona	33.3501	-110.451	1.5	SMITH										3355	San Carlos	San Carlos			tribal
9584	BIA	WER	AZSCA	San Carlos Agency	422783	SEWAGE II	510		Human	26	1993	7	2	1993	Sun	Arizona	33.3501	-110.517	13	SEWAGE II										3355	San Carlos	San Carlos			tribal
10214	BLM	NM	NMLCD	Las Cruces District	35414	RADIUM RR		L576	Human	26	1993	7	2	1993	Sun	New Mexico	32.5334	-107.001	1	RADIUM RR	Fee	BLM		BLM	PUB		Las Cruces District Office	Las Cruces District Office	NM					Las Cruces District Office	public
1105	FS	4	403	Bridger-Teton National Forest	293095	MESQUITE	12		Human	26	1994	7	2	1994	Mon	Wyoming	43.4197	-110.909	1	MESQUITE	Fee	USFS	USDA FOREST SERVICE	USFS	NF	NF	Teton National Forest	Bridger-Teton National Forest	WY				NF	Bridger-Teton National Forest	public
1969	BIA	GPR	NDSRA	Standing Rock Agency	323823	xx NONE xx	87		Human	26	1994	7	2	1994	Mon	North Dakota	46.0667	-100.634	3	XX NONE XX										3970	Standing Rock	Standing Rock			tribal
1970	BIA	GPR	NDSRA	Standing Rock Agency	323824	xx NONE xx	88		Human	26	1994	7	2	1994	Mon	North Dakota	46.1333	-101.084	0.1	XX NONE XX	Fee	SLB	State Land Board	SLB	SRMA	3951	Nd State Lands - Surface Ownership	ND State Lands - Surface Ownership	ND	3970	Standing Rock	Standing Rock		ND State Lands - Surface Ownership	tribal
1971	BIA	GPR	NDSRA	Standing Rock Agency	323825	xx NONE xx	89		Human	26	1994	7	2	1994	Mon	South Dakota	45.8333	-100.834	1	XX NONE XX										3970	Standing Rock	Standing Rock			tribal
1972	BIA	GPR	NDSRA	Standing Rock Agency	323826	xx NONE xx	90		Human	26	1994	7	2	1994	Mon	South Dakota	45.6667	-100.584	1	XX NONE XX										3970	Standing Rock	Standing Rock			tribal
1973	BIA	GPR	NDSRA	Standing Rock Agency	323827	xx NONE xx	91		Human	26	1994	7	2	1994	Mon	North Dakota	46.4167	-100.617	1	XX NONE XX	Fee	UNK	Unknown	USACE	REC	Recreation Area	Oaha Recreation Area	OAHA	ND	3970	Standing Rock	Standing Rock		OAHA	tribal
1974	BIA	GPR	NDSRA	Standing Rock Agency	323829	xx NONE xx	93		Human	26	1994	7	2	1994	Mon	North Dakota	46.1	-100.667	1	XX NONE XX	Fee	UNK	Unknown	USACE	REC	Recreation Area	Oaha Recreation Area	OAHA	ND	3970	Standing Rock	Standing Rock		OAHA	tribal
1975	BIA	GPR	NDSRA	Standing Rock Agency	323830	xx NONE xx	94		Human	26	1994	7	2	1994	Mon	South Dakota	45.8333	-100.834	1	XX NONE XX										3970	Standing Rock	Standing Rock			tribal
2580	BIA	GPR	NDTMA	Turtle Mountain Agency	328494	xx NONE xx	4139		Human	26	1994	7	2	1994	Mon	North Dakota	48.8361	-99.9337	0.6	XX NONE XX										4345	Turtle Mountain	Turtle Mountain			tribal
2926	BIA	GPR	SDCRA	Cheyenne River Agency	301228	MARTYDUMP	51		Human	26	1994	7	2	1994	Mon	South Dakota	45.0066	-101.237	0.1	MARTYDUMP										605	Cheyenne River	Cheyenne River			tribal
3178	BIA	GPR	SDLBA	Lower Brule Agency	332546	ROAD	17		Human	26	1994	7	2	1994	Mon	South Dakota	44.0761	-99.5823	2	ROAD										2030	Lower Brule	Lower Brule			tribal
4670	BIA	GPR	SDRBA	Rosebud Agency	318753	BOTTLE RO.	106		Human	26	1994	7	2	1994	Mon	South Dakota	43.2958	-100.622	1	BOTTLE RO.										3235	Rosebud	Rosebud			tribal
4671	BIA	GPR	SDRBA	Rosebud Agency	318754	NORTH HAMU	107		Human	26	1994	7	2	1994	Mon	South Dakota	43.2306	-100.855	0.1	NORTH HAMU										3235	Rosebud	Rosebud			tribal
4685	BIA	GPR	SDRBA	Rosebud Agency	318850	DEADMAN	203		Human	26	1994	7	2	1994	Mon	South Dakota	43.1417	-100.895	0.1	DEADMAN										3235	Rosebud	Rosebud			tribal
5330	BIA	NAR	AZNAA	Navajo Regional Office	394382	EASTWINDS	83		Human	26	1994	7	2	1994	Mon	Arizona	35.2	-109.301	0.1	EASTWINDS										2430	Navajo Nation	Navajo Nation			tribal
6186	BIA	NWR	WACOA	Colville Agency	439426	NESP Y	58		Human	26	1994	7	2	1994	Mon	Washington	48.1565	-118.858	1	NESP Y										760	Colville	Colville			tribal
6187	BIA	NWR	WACOA	Colville Agency	439428	NESP HUD2	60		Human	26	1994	7	2	1994	Mon	Washington	48.1715	-118.966	0.1	NESP HUD2										760	Colville	Colville			tribal
6397	BIA	NWR	WAPSA	Puget Sound Agency	448686	FIREWORK	18		Human	26	1994	7	2	1994	Mon	Washington	47.2498	-122.118	0.1	FIREWORK										2375	Muckleshoot	Muckleshoot			tribal
7811	BIA	RMR	MTCRA	Crow Agency	358188	xx NONE xx	125		Human	26	1994	7	2	1994	Mon	Montana	45.5	-108.584	0.5	XX NONE XX										845	Crow	Crow			tribal
9395	BIA	SWR	NMNPA	Northern Pueblos Agency	337157	DAY	79		Human	26	1994	7	2	1994	Mon	New Mexico	36.4189	-105.535	0.2	DAY										4140	Taos	Taos			tribal
9561	BIA	WER	AZPMA	Pima Agency	414420	KING	289		Human	26	1994	7	2	1994	Mon	Arizona	33.2859	-112.152	0.5	KING										1310	Gila River	Gila River			tribal
9589	BIA	WER	AZSCA	San Carlos Agency	423234	FLASH	368		Human	26	1994	7	2	1994	Mon	Arizona	33.3667	-110.601	0.3	FLASH										3355	San Carlos	San Carlos			tribal
9795	BLM	AZ	AZSAD	Safford-Tucson Zone	26487	BONITA II		C571	Human	26	1994	7	2	1994	Mon	Arizona	32.8667	-109.784	5	BONITA II															private
9998	BLM	ID	IDBOD	Boise District	28349	JUMP CK.		F097	Human	26	1994	7	2	1994	Mon	Idaho	43.4665	-116.918	2	JUMP CK.	Fee	BLM		BLM	PUB		Owyhee Field Office	Owyhee Field Office	ID					Owyhee Field Office	public
10499	BLM	OR	ORMED	Medford District	30710	WHITE HORS		P178	Human	26	1994	7	2	1994	Mon	Oregon	42.4165	-123.451	0.2	WHITE HORS															private
10500	BLM	OR	ORMED	Medford District	30712	ALMEDA		P183	Human	26	1994	7	2	1994	Mon	Oregon	42.5998	-123.568	0.1	ALMEDA	Fee	BLM		BLM	PUB		Medford Grants Pass Field Office	Medford Grants Pass Field Office	OR					Medford Grants Pass Field Office	public
654	FS	3	307	Kaibab National Forest	303721	TUSAYAN	45		Human	26	1995	7	2	1995	Tues	Arizona	35.985	-112.128	0.1	TUSAYAN	Fee	USFS	USDA FOREST SERVICE	USFS	NF	NF	Kaibab National Forest	Kaibab National Forest	AZ				National park or forest	Kaibab National Forest	public
2758	BIA	GPR	SDCCA	Crow Creek Agency	331652	WATERPLANT	7		Human	26	1995	7	2	1995	Tues	South Dakota	44.0667	-99.4446	0.8	WATERPLANT										855	Crow Creek	Crow Creek			tribal
3559	BIA	GPR	SDPRA	Pine Ridge Agency	312082	OLDRSHOP	90		Human	26	1995	7	2	1995	Tues	South Dakota	43.0203	-102.555	0.1	OLDRSHOP										2810	Pine Ridge	Pine Ridge			tribal
3560	BIA	GPR	SDPRA	Pine Ridge Agency	312083	BACK ROAD	91		Human	26	1995	7	2	1995	Tues	South Dakota	43.0292	-102.553	0.1	BACK ROAD										2810	Pine Ridge	Pine Ridge			tribal
5091	BIA	GPR	SDSIA	Sisseton Agency	321812	CRAWVILL	3		Human	26	1995	7	2	1995	Tues	South Dakota	45.5641	-97.0645	2	CRAWVILL										1860	Lake Traverse	Lake Traverse			tribal
5685	BIA	NWR	ORWSA	Warm Springs Agency	446883	RATTLESNAK	23		Human	26	1995	7	2	1995	Tues	Oregon	44.8665	-121.085	0.1	RATTLESNAK										4545	Warm Springs	Warm Springs			tribal
9401	BIA	SWR	NMNPA	Northern Pueblos Agency	337266	WINTERS	50		Human	26	1995	7	2	1995	Tues	New Mexico	36.5006	-105.314	0.7	WINTERS															private
9747	BIA	WER	UTUOA	Uintah and Ouray Agency	431257	PARRIETT	21		Human	26	1995	7	2	1995	Tues	Utah	40.3	-109.851	0.1	PARRIETT										4390	Uintah and Ouray	Uintah and Ouray			tribal
10468	BLM	NV	NVWID	Winnemucca Field Office	24171	PIT2		X359	Human	26	1995	7	2	1995	Tues	Nevada	40.9813	-117.765	2	PIT2	Fee	BLM		BLM	PUB		Humboldt River Field Office	Humboldt River Field Office	NV					Humboldt River Field Office	public
3570	BIA	GPR	SDPRA	Pine Ridge Agency	312402	SHELTERCR	150		Human	26	1996	7	2	1996	Thur	South Dakota	43.0333	-102.55	0.1	SHELTERCR										2810	Pine Ridge	Pine Ridge			tribal
3571	BIA	GPR	SDPRA	Pine Ridge Agency	312403	TRAILERPII	151		Human	26	1996	7	2	1996	Thur	South Dakota	43.0333	-102.55	0.1	TRAILERPII										2810	Pine Ridge	Pine Ridge			tribal
3572	BIA	GPR	SDPRA	Pine Ridge Agency	312406	CATHCHRCH	154		Human	26	1996	7	2	1996	Thur	South Dakota	43.2403	-102.473	0.5	CATHCHRCH										2810	Pine Ridge	Pine Ridge			tribal
3573	BIA	GPR	SDPRA	Pine Ridge Agency	312409	DEADDOG	157		Human	26	1996	7	2	1996	Thur	South Dakota	43.0208	-102.546	0.5	DEADDOG										2810	Pine Ridge	Pine Ridge			tribal
4690	BIA	GPR	SDRBA	Rosebud Agency	319225	PINKIE	93		Human	26	1996	7	2	1996	Thur	South Dakota	43.2381	-100.861	0.1	PINKIE										3235	Rosebud	Rosebud			tribal
4691	BIA	GPR	SDRBA	Rosebud Agency	319226	FIRST TURN	94		Human	26	1996	7	2	1996	Thur	South Dakota	43.2383	-100.842	0.1	FIRST TURN										3235	Rosebud	Rosebud			tribal
4692	BIA	GPR	SDRBA	Rosebud Agency	319227	SAME FIRE	95		Human	26	1996	7	2	1996	Thur	South Dakota	43.1186	-101.028	0.5	SAME FIRE										3235	Rosebud	Rosebud			tribal
6609	BIA	NWR	WAYAA	Yakama Agency	450428	MI POST 31	29		Human	26	1996	7	2	1996	Thur	Washington	46.0301	-120.621	0.1	MI POST 31										4690	Yakama Nation	Yakama Nation			tribal
8202	BIA	RMR	MTFBA	Fort Belknap Agency	361872	FOX	23		Human	26	1996	7	2	1996	Thur	Montana	48.0167	-108.734	0.1	FOX										1150	Fort Belknap	Fort Belknap			tribal
10076	BLM	ID	IDIFD	Idaho Falls District	16554	TWINLAKES		F717	Human	26	1996	7	2	1996	Thur	Idaho	42.1874	-111.955	410	TWINLAKES															private
2932	BIA	GPR	SDCRA	Cheyenne River Agency	301492	TAKINIB	19		Human	26	1997	7	2	1997	Fri	South Dakota	44.7342	-101.66	0.5	TAKINIB										605	Cheyenne River	Cheyenne River			tribal
3183	BIA	GPR	SDLBA	Lower Brule Agency	332608	ROCKET	10		Human	26	1997	7	2	1997	Fri	South Dakota	44.0805	-99.5809	1	ROCKET	Fee	UNK	Unknown	USACE	REC	Recreation Area	Sharpe Recreation Area	SHARPE	SD	2030	Lower Brule	Lower Brule		SHARPE	tribal
3578	BIA	GPR	SDPRA	Pine Ridge Agency	312687	COMPOUND	87		Human	26	1997	7	2	1997	Fri	South Dakota	43.0292	-102.564	0.1	COMPOUND										2810	Pine Ridge	Pine Ridge			tribal
4707	BIA	GPR	SDRBA	Rosebud Agency	319446	PLUMMAN	94		Human	26	1997	7	2	1997	Fri	South Dakota	43.3228	-101.025	0.5	PLUMMAN										3235	Rosebud	Rosebud			tribal
4708	BIA	GPR	SDRBA	Rosebud Agency	319447	BLACK CAT	95		Human	26	1997	7	2	1997	Fri	South Dakota	43.2983	-101.034	0.1	BLACK CAT										3235	Rosebud	Rosebud			tribal
4709	BIA	GPR	SDRBA	Rosebud Agency	319448	HORSE	96		Human	26	1997	7	2	1997	Fri	South Dakota	43.2022	-100.965	0.1	HORSE										3235	Rosebud	Rosebud			tribal
5334	BIA	NAR	AZNAA	Navajo Regional Office	395034	FDCEMETARY	55		Human	26	1997	7	2	1997	Fri	Arizona	35.7333	-109.051	1.5	FDCEMETARY										2430	Navajo Nation	Navajo Nation			tribal
8675	BIA	RMR	MTNCA	Northern Cheyenne Agency	367382	FIREWORKS	47		Human	26	1997	7	2	1997	Fri	Montana	45.6175	-106.658	0.5	FIREWORKS										2490	Northern Cheyenne	Northern Cheyenne			tribal
10169	BLM	ID	IDSID	Southern Idaho District	11046	HWY46MP4E		G247	Human	26	1997	7	2	1997	Fri	Idaho	42.833	-114.713	252	HWY46MP4E	Fee	SDOL	Idaho Department of Lands	SDOL	SRMA	Public Schools	Idaho Department of Lands	Idaho Department of Lands	ID				Public Schools	Idaho Department of Lands	public
10203	BLM	NM	NMABD	Albuquerque District	12003	HORSESHOE		L277	Human	26	1997	7	2	1997	Fri	New Mexico	36.31	-105.731	2	HORSESHOE	Fee	BLM		BLM	PUB		Taos Field Office	Taos Field Office	NM					Taos Field Office	public
10204	BLM	NM	NMABD	Albuquerque District	12005	RINCONADA		L279	Human	26	1997	7	2	1997	Fri	New Mexico	36.2139	-105.887	0.2	RINCONADA	Fee	BLM		BLM	PUB		Taos Field Office	Taos Field Office	NM					Taos Field Office	public
10205	BLM	NM	NMABD	Albuquerque District	12006	LA BOLSA		L280	Human	26	1997	7	2	1997	Fri	New Mexico	36.2145	-105.9	3.5	LA BOLSA	Fee	BLM		BLM	PUB		Taos Field Office	Taos Field Office	NM					Taos Field Office	public
11183	NPS	PWRO	NVLAP	Lake Mead National Recreation Area	206631	PALM	27		Human	26	1997	7	2	1997	Fri	Nevada	36.04	-114.805	0.1	PALM	Fee	NPS	NPS	NPS	NRA	National Recreation Area	Lake Mead National Recreation Area	LAKE	NV				National park or forest	Lake Mead National Recreation Area	public
1038	FS	6	610	Rogue River-Siskiyou National Forests	333235	WHISKEY CREEK	2	P65158	Human	26	1998	7	2	1998	Sat	California	41.99	-123.203	0.2	WHISKEY CREEK	Fee	USFS	USDA FOREST SERVICE	USFS	NF	NF	Rogue River National Forest	Rogue River-Siskiyou National Forests	CA				National park or forest	Rogue River National Forest	public
2016	BIA	GPR	NDSRA	Standing Rock Agency	324355	BUSH	74		Human	26	1998	7	2	1998	Sat	North Dakota	46.1008	-100.657	0.5	BUSH	Fee	UNK	Unknown	USACE	REC	Recreation Area	Oaha Recreation Area	OAHA	ND	3970	Standing Rock	Standing Rock		OAHA	tribal
2593	BIA	GPR	NDTMA	Turtle Mountain Agency	328942	DAMIAN	8074		Human	26	1998	7	2	1998	Sat	North Dakota	48.9175	-99.916	0.2	DAMIAN															private
5424	BIA	NWR	IDNPT	Nez Perce Tribe	442885	OLDROAD	110		Human	26	1998	7	2	1998	Sat	Idaho	46.3999	-116.801	0.4	OLDROAD										2445	Nez Perce	Nez Perce			tribal
6401	BIA	NWR	WAPSA	Puget Sound Agency	448715	TULSHORE	6		Human	26	1998	7	2	1998	Sat	Washington	48.0859	-122.31	1.5	TULSHORE										4290	Tulalip	Tulalip			tribal
9200	BIA	SWR	COUMA	Ute Mountain Ute Agency	341454	SANJUANRD	61		Human	26	1998	7	2	1998	Sat	Colorado	37.1983	-108.689	0.3	SANJUANRD										4470	Ute Mountain	Ute Mountain			tribal
9201	BIA	SWR	COUMA	Ute Mountain Ute Agency	341455	NSTARLANE2	62		Human	26	1998	7	2	1998	Sat	Colorado	37.2064	-108.733	0.2	NSTARLANE2										4470	Ute Mountain	Ute Mountain			tribal
9202	BIA	SWR	COUMA	Ute Mountain Ute Agency	341456	CFIGNACIO5	63		Human	26	1998	7	2	1998	Sat	Colorado	37.2106	-108.734	0.5	CFIGNACIO5										4470	Ute Mountain	Ute Mountain			tribal
9203	BIA	SWR	COUMA	Ute Mountain Ute Agency	341457	CGIGNACIO6	64		Human	26	1998	7	2	1998	Sat	Colorado	37.2111	-108.731	0.3	CGIGNACIO6										4470	Ute Mountain	Ute Mountain			tribal
9480	BIA	WER	AZFTA	Fort Apache Agency	406073	RAINBOWCTY	98		Human	26	1998	7	2	1998	Sat	Arizona	33.8717	-109.972	0.5	RAINBOWCTY										1140	Fort Apache	Fort Apache			tribal
283	FS	5	501	Angeles National Forest	343219	NEWMAN	105		Human	26	1999	7	2	1999	Sun	California	34.185	-117.834	3	NEWMAN	Fee	USFS	USDA FOREST SERVICE	USFS	NF	NF	Angeles National Forest	Angeles National Forest	CA				National park or forest	Angeles National Forest	public
5740	BIA	NWR	ORWSA	Warm Springs Agency	447503	1739 BRAY	49		Human	26	1999	7	2	1999	Sun	Oregon	44.7498	-121.279	0.1	1739 BRAY										4545	Warm Springs	Warm Springs			tribal
7246	BIA	RMR	MTBFA	Blackfeet Agency	354858	FLATIRON	105		Human	26	1999	7	2	1999	Sun	Montana	48.4833	-113.001	1	FLATIRON										305	Blackfeet	Blackfeet			tribal
9217	BIA	SWR	COUMA	Ute Mountain Ute Agency	341557	COTTONWOOD	47		Human	26	1999	7	2	1999	Sun	Colorado	37.2083	-108.691	0.5	COTTONWOOD										4470	Ute Mountain	Ute Mountain			tribal
9218	BIA	SWR	COUMA	Ute Mountain Ute Agency	341558	DRYCREEK#2	48		Human	26	1999	7	2	1999	Sun	Colorado	37.2028	-108.703	0.5	DRYCREEK#2										4470	Ute Mountain	Ute Mountain			tribal
9219	BIA	SWR	COUMA	Ute Mountain Ute Agency	341559	NBEARDANCE	49		Human	26	1999	7	2	1999	Sun	Colorado	37.205	-108.726	0.1	NBEARDANCE										4470	Ute Mountain	Ute Mountain			tribal
9884	BLM	CA	CACDD	California Desert District	854	Creek		D723	Human	26	1999	7	2	1999	Sun	California	34.3583	-117.234	10	CREEK															private
9885	BLM	CA	CACDD	California Desert District	1254	Border 69		D725	Human	26	1999	7	2	1999	Sun	California	32.5834	-116.651	20	BORDER 69	Fee	BLM		BLM	PUB		Palm Springs/S. Coast Field Office	Palm Springs/S. Coast Field Office	CA					Palm Springs/S. Coast Field Office	public
10046	BLM	ID	IDCOD	Coeur d'Alene District	92356	LUCILL		G506	Human	26	1999	7	2	1999	Sun	Idaho	45.5291	-116.301	3	LUCILL	Fee	BLM		BLM	PUB		Cottonwood Field Office	Cottonwood Field Office	ID					Cottonwood Field Office	public
645	FS	5	513	Sequoia National Forest	357646	SALMON	17		Human	26	2000	7	2	2000	Tues	California	35.9022	-118.417	56	SALMON	Fee	USFS	USDA FOREST SERVICE	USFS	NF	NF	Sequoia National Forest	Sequoia National Forest	CA				National park or forest	Sequoia National Forest	public
2036	BIA	GPR	NDSRA	Standing Rock Agency	324714	DENVER	160		Human	26	2000	7	2	2000	Tues	North Dakota	46.1008	-100.638	1.5	DENVER	Fee	UNK	Unknown	USACE	REC	Recreation Area	Oaha Recreation Area	OAHA	ND	3970	Standing Rock	Standing Rock		OAHA	tribal
2037	BIA	GPR	NDSRA	Standing Rock Agency	324715	COTTOMNWOO	161		Human	26	2000	7	2	2000	Tues	South Dakota	45.4947	-100.719	0.5	COTTOMNWOO										3970	Standing Rock	Standing Rock			tribal
2038	BIA	GPR	NDSRA	Standing Rock Agency	324716	AGARDS	162		Human	26	2000	7	2	2000	Tues	North Dakota	46.1183	-100.692	0.1	AGARDS										3970	Standing Rock	Standing Rock			tribal
2952	BIA	GPR	SDCRA	Cheyenne River Agency	301862	PROMISE	80		Human	26	2000	7	2	2000	Tues	South Dakota	45.3583	-100.68	0.5	PROMISE										605	Cheyenne River	Cheyenne River			tribal
3190	BIA	GPR	SDLBA	Lower Brule Agency	332693	BRANCH	26		Human	26	2000	7	2	2000	Tues	South Dakota	44.0647	-99.5726	4	BRANCH										2030	Lower Brule	Lower Brule			tribal
5430	BIA	NWR	IDNPT	Nez Perce Tribe	442958	BOHNEEFIRE	112		Human	26	2000	7	2	2000	Tues	Idaho	46.4054	-116.801	0.2	BOHNEEFIRE										2445	Nez Perce	Nez Perce			tribal
5508	BIA	NWR	MTFHA	Flathead Agency	455515	COUTURE	46		Human	26	2000	7	2	2000	Tues	Montana	47.1594	-114.094	0.1	COUTURE										1110	Flathead	Flathead			tribal
7848	BIA	RMR	MTCRA	Crow Agency	359569	OVERPASS	67		Human	26	2000	7	2	2000	Tues	Montana	45.6	-107.467	0.1	OVERPASS										845	Crow	Crow			tribal
8381	BIA	RMR	MTFPA	Fort Peck Agency	364443	912 13NE	114		Human	26	2000	7	2	2000	Tues	Montana	48.1181	-105.174	0.5	912 13NE										1250	Fort Peck	Fort Peck			tribal
9752	BIA	WER	UTUOA	Uintah and Ouray Agency	431709	SR-40	73		Human	26	2000	7	2	2000	Tues	Utah	40.3022	-109.79	1	SR-40										4390	Uintah and Ouray	Uintah and Ouray			tribal
9912	BLM	CA	CACND	Central California	94688	Auxiliary		D206	Human	26	2000	7	2	2000	Tues	California	35.6352	-118.452	0.1	AUXILIARY	Fee	BLM		BLM	PUB		Bakersfield Field Office	Bakersfield Field Office	CA					Bakersfield Field Office	public
807	FS	4	408	Fishlake National Forest	372509	MONROVIAN	15	P44050	Human	26	2001	7	2	2001	Wed	Utah	38.5944	-112.082	0.1	MONROVIAN	Fee	USFS	USDA FOREST SERVICE	USFS	NF	NF	Fishlake National Forest	Fishlake National Forest	UT				National park or forest	Fishlake National Forest	public
1224	FS	2	202	Bighorn National Forest	363892	HOSPITAL HILL	4	P20153	Human	26	2001	7	2	2001	Wed	Wyoming	44.3236	-106.87	1.3	HOSPITAL HILL	Fee	USFS	USDA FOREST SERVICE	USFS	NF	NF	Bighorn National Forest	Bighorn National Forest	WY				National park or forest	Bighorn National Forest	public
2046	BIA	GPR	NDSRA	Standing Rock Agency	324959	GOLFHILLTP	99		Human	26	2001	7	2	2001	Wed	North Dakota	46.0997	-100.636	1.5	GOLFHILLTP	Fee	UNK	Unknown	USACE	REC	Recreation Area	Oaha Recreation Area	OAHA	ND	3970	Standing Rock	Standing Rock		OAHA	tribal
2047	BIA	GPR	NDSRA	Standing Rock Agency	324960	BUSTER	100		Human	26	2001	7	2	2001	Wed	North Dakota	46.39	-100.595	1.4	BUSTER										3970	Standing Rock	Standing Rock			tribal
2061	BIA	GPR	NDSRA	Standing Rock Agency	325005	ARNOLDS	145		Human	26	2001	7	2	2001	Wed	South Dakota	45.7472	-101.409	1	ARNOLDS										3970	Standing Rock	Standing Rock			tribal
5775	BIA	NWR	ORWSA	Warm Springs Agency	447908	8245 COLI	34		Human	26	2001	7	2	2001	Wed	Oregon	44.8165	-121.418	0.5	8245 COLI										4545	Warm Springs	Warm Springs			tribal
7867	BIA	RMR	MTCRA	Crow Agency	359821	SENIOR	77		Human	26	2001	7	2	2001	Wed	Montana	45.6	-107.451	0.1	SENIOR										845	Crow	Crow			tribal
8837	BIA	RMR	MTRBA	Rocky Boy's Agency	371749	PETE	59		Human	26	2001	7	2	2001	Wed	Montana	48.3153	-110.001	0.5	PETE										3205	Rocky Boy's	Rocky Boy's			tribal
10188	BLM	MT	MTBUD	Butte District	104320	Beach		H618	Human	26	2001	7	2	2001	Wed	Montana	45.4358	-111.679	0.1	BEACH															private
2791	BIA	GPR	SDCCA	Crow Creek Agency	332023	KNOTS 2	47		Human	26	2002	7	2	2002	Thur	South Dakota	44.0769	-99.4348	0.4	KNOTS 2										855	Crow Creek	Crow Creek			tribal
2792	BIA	GPR	SDCCA	Crow Creek Agency	332024	MORMON	48		Human	26	2002	7	2	2002	Thur	South Dakota	44.0775	-99.4437	0.2	MORMON										855	Crow Creek	Crow Creek			tribal
2793	BIA	GPR	SDCCA	Crow Creek Agency	332025	OLD LYNNS	49		Human	26	2002	7	2	2002	Thur	South Dakota	44.0717	-99.4371	0.4	OLD LYNNS										855	Crow Creek	Crow Creek			tribal
2794	BIA	GPR	SDCCA	Crow Creek Agency	332026	S.HAWK	50		Human	26	2002	7	2	2002	Thur	South Dakota	44.0555	-99.4476	1	S.HAWK	Fee	UNK	Unknown	USACE	REC	Recreation Area	Sharpe Recreation Area	SHARPE	SD	855	Crow Creek	Crow Creek		SHARPE	tribal
3206	BIA	GPR	SDLBA	Lower Brule Agency	332792	SUNSHINE	43		Human	26	2002	7	2	2002	Thur	South Dakota	44.0861	-99.8662	0.7	SUNSHINE										2030	Lower Brule	Lower Brule			tribal
3618	BIA	GPR	SDPRA	Pine Ridge Agency	314495	TWO TWO	308		Human	26	2002	7	2	2002	Thur	South Dakota	43.1444	-102.513	0.1	TWO TWO										2810	Pine Ridge	Pine Ridge			tribal
3619	BIA	GPR	SDPRA	Pine Ridge Agency	314496	HUCK	309		Human	26	2002	7	2	2002	Thur	South Dakota	43.0583	-102.543	0.5	HUCK										2810	Pine Ridge	Pine Ridge			tribal
4747	BIA	GPR	SDRBA	Rosebud Agency	320679	LONELY 2	178		Human	26	2002	7	2	2002	Thur	South Dakota	43.2425	-100.859	0.2	LONELY 2										3235	Rosebud	Rosebud			tribal
4748	BIA	GPR	SDRBA	Rosebud Agency	320681	HOOD	180		Human	26	2002	7	2	2002	Thur	South Dakota	43.2483	-100.836	0.1	HOOD										3235	Rosebud	Rosebud			tribal
4749	BIA	GPR	SDRBA	Rosebud Agency	320684	MARSHALL	183		Human	26	2002	7	2	2002	Thur	South Dakota	43.2689	-100.857	0.1	MARSHALL										3235	Rosebud	Rosebud			tribal
5802	BIA	NWR	ORWSA	Warm Springs Agency	448050	7751SIMTUS	32		Human	26	2002	7	2	2002	Thur	Oregon	44.8165	-121.351	0.1	7751SIMTUS										4545	Warm Springs	Warm Springs			tribal
5803	BIA	NWR	ORWSA	Warm Springs Agency	448051	1718BRAYE	33		Human	26	2002	7	2	2002	Thur	Oregon	44.7498	-121.268	0.1	1718BRAYE										4545	Warm Springs	Warm Springs			tribal
7879	BIA	RMR	MTCRA	Crow Agency	360105	INDIAN JOE	95		Human	26	2002	7	2	2002	Thur	Montana	45.3	-107.351	0.5	INDIAN JOE										845	Crow	Crow			tribal
8395	BIA	RMR	MTFPA	Fort Peck Agency	364769	G ST W 500	91		Human	26	2002	7	2	2002	Thur	Montana	48.1114	-105.176	0.2	G ST W 500										1250	Fort Peck	Fort Peck			tribal
2092	BIA	GPR	NDSRA	Standing Rock Agency	325530	LITTLE DOG	70		Human	26	2003	7	2	2003	Fri	South Dakota	45.6767	-100.823	0.5	LITTLE DOG										3970	Standing Rock	Standing Rock			tribal
2093	BIA	GPR	NDSRA	Standing Rock Agency	325531	DURBY	71		Human	26	2003	7	2	2003	Fri	North Dakota	46.3928	-100.6	1	DURBY										3970	Standing Rock	Standing Rock			tribal
2094	BIA	GPR	NDSRA	Standing Rock Agency	325532	NO CONTACT	72		Human	26	2003	7	2	2003	Fri	North Dakota	46.0864	-100.633	0.1	NO CONTACT	Fee	UNK	Unknown	USACE	REC	Recreation Area	Oaha Recreation Area	OAHA	ND	3970	Standing Rock	Standing Rock		OAHA	tribal
2963	BIA	GPR	SDCRA	Cheyenne River Agency	302482	CCCAR	36		Human	26	2003	7	2	2003	Fri	South Dakota	44.6058	-101.504	0.1	CCCAR										605	Cheyenne River	Cheyenne River			tribal
3234	BIA	GPR	SDLBA	Lower Brule Agency	332866	NAIL GUN	12		Human	26	2003	7	2	2003	Fri	South Dakota	44.0722	-99.6348	0.3	NAIL GUN										2030	Lower Brule	Lower Brule			tribal
3235	BIA	GPR	SDLBA	Lower Brule Agency	332867	TIMELY	13		Human	26	2003	7	2	2003	Fri	South Dakota	44.0786	-99.5751	0.1	TIMELY	Fee	UNK	Unknown	USACE	REC	Recreation Area	Sharpe Recreation Area	SHARPE	SD	2030	Lower Brule	Lower Brule		SHARPE	tribal
3633	BIA	GPR	SDPRA	Pine Ridge Agency	314851	HYDRINE	120		Human	26	2003	7	2	2003	Fri	South Dakota	43.2694	-102.535	0.1	HYDRINE										2810	Pine Ridge	Pine Ridge			tribal
3634	BIA	GPR	SDPRA	Pine Ridge Agency	314856	CUNY	125		Human	26	2003	7	2	2003	Fri	South Dakota	43.3055	-102.769	0.3	CUNY										2810	Pine Ridge	Pine Ridge			tribal
3635	BIA	GPR	SDPRA	Pine Ridge Agency	314858	YANKTON	127		Human	26	2003	7	2	2003	Fri	South Dakota	43.0236	-102.548	0.1	YANKTON										2810	Pine Ridge	Pine Ridge			tribal
3636	BIA	GPR	SDPRA	Pine Ridge Agency	314859	THE HOOD	128		Human	26	2003	7	2	2003	Fri	South Dakota	43.0272	-102.549	0.1	THE HOOD										2810	Pine Ridge	Pine Ridge			tribal
3637	BIA	GPR	SDPRA	Pine Ridge Agency	314860	SPARKLER	129		Human	26	2003	7	2	2003	Fri	South Dakota	43.1861	-102.589	0.1	SPARKLER										2810	Pine Ridge	Pine Ridge			tribal
4760	BIA	GPR	SDRBA	Rosebud Agency	320923	ROCKETS	74		Human	26	2003	7	2	2003	Fri	South Dakota	43.2428	-100.843	1	ROCKETS										3235	Rosebud	Rosebud			tribal
5817	BIA	NWR	ORWSA	Warm Springs Agency	448206	3102HWY3	27		Human	26	2003	7	2	2003	Fri	Oregon	44.7665	-121.264	0.1	3102HWY3										4545	Warm Springs	Warm Springs			tribal
5818	BIA	NWR	ORWSA	Warm Springs Agency	448208	ALLENS	29		Human	26	2003	7	2	2003	Fri	Oregon	44.7568	-121.27	0.1	ALLENS										4545	Warm Springs	Warm Springs			tribal
5819	BIA	NWR	ORWSA	Warm Springs Agency	448209	SHEPARD	30		Human	26	2003	7	2	2003	Fri	Oregon	44.7565	-121.165	0.1	SHEPARD															private
7300	BIA	RMR	MTBFA	Blackfeet Agency	355609	S.GLAMILLE	42		Human	26	2003	7	2	2003	Fri	Montana	48.5791	-113.026	0.1	S.GLAMILLE										305	Blackfeet	Blackfeet			tribal
7301	BIA	RMR	MTBFA	Blackfeet Agency	355610	OLDCEMETAR	43		Human	26	2003	7	2	2003	Fri	Montana	48.553	-113.028	0.1	OLDCEMETAR										305	Blackfeet	Blackfeet			tribal
7303	BIA	RMR	MTBFA	Blackfeet Agency	355613	TEEPEE	46		Human	26	2003	7	2	2003	Fri	Montana	48.55	-113.001	0.1	TEEPEE										305	Blackfeet	Blackfeet			tribal
7897	BIA	RMR	MTCRA	Crow Agency	360294	BIGHORNBRI	55		Human	26	2003	7	2	2003	Fri	Montana	45.7372	-107.575	2	BIGHORNBRI										845	Crow	Crow			tribal
8706	BIA	RMR	MTNCA	Northern Cheyenne Agency	368291	ARTILLARY	33		Human	26	2003	7	2	2003	Fri	Montana	45.6183	-106.653	0.1	ARTILLARY										2490	Northern Cheyenne	Northern Cheyenne			tribal
10119	BLM	ID	IDPOD	Pocatello Field Office	115806	BLACKROCK		F947	Human	26	2003	7	2	2003	Fri	Idaho	42.8135	-112.307	2231.7	BLACKROCK	Fee	BLM		BLM	PUB		Pocatello Field Office	Pocatello Field Office	ID					Pocatello Field Office	public
11204	NPS	PWRO	WALRP	Lake Roosevelt National Recreation Area	201319	SPARKLER	3103		Human	26	2003	7	2	2003	Fri	Washington	48.624	-118.123	0.1	SPARKLER	Fee	NPS	NPS	NPS	NRA	National Recreation Area	Lake Roosevelt National Recreation Area	LARO	WA				National park or forest	Lake Roosevelt National Recreation Area	public
212	FS	3	312	Tonto National Forest	395615	CRABTREE	80	P3AVP8	Human	26	2004	7	2	2004	Sun	Arizona	33.5761	-111.251	0.1	CRABTREE	Fee	USFS	USDA FOREST SERVICE	USFS	NF	NF	Tonto National Forest	Tonto National Forest	AZ				National park or forest	Tonto National Forest	public
1040	FS	6	610	Rogue River-Siskiyou National Forests	398596	CARBERRY	6	P6AVE5	Human	26	2004	7	2	2004	Sun	Oregon	42.0186	-123.17	0.1	CARBERRY	Fee	USFS	USDA FOREST SERVICE	USFS	NF	NF	Rogue River National Forest	Rogue River-Siskiyou National Forests	OR				National park or forest	Rogue River National Forest	public
2132	BIA	GPR	NDSRA	Standing Rock Agency	325808	HOLLOWHORN	92	A6Z0	Human	26	2004	7	2	2004	Sun	North Dakota	46.0897	-100.658	0.1	HOLLOWHORN										3970	Standing Rock	Standing Rock			tribal
3244	BIA	GPR	SDLBA	Lower Brule Agency	332939	HEAT	46	A67P	Human	26	2004	7	2	2004	Sun	South Dakota	44.0742	-99.5804	2.5	HEAT										2030	Lower Brule	Lower Brule			tribal
3740	BIA	GPR	SDPRA	Pine Ridge Agency	315534	POOLER	324	A6UW	Human	26	2004	7	2	2004	Sun	South Dakota	43.0292	-102.563	0.1	POOLER										2810	Pine Ridge	Pine Ridge			tribal
3741	BIA	GPR	SDPRA	Pine Ridge Agency	315535	TOWER	325	A6UX	Human	26	2004	7	2	2004	Sun	South Dakota	43.0236	-102.551	0.1	TOWER										2810	Pine Ridge	Pine Ridge			tribal
3742	BIA	GPR	SDPRA	Pine Ridge Agency	315536	PREZ	326	A6UZ	Human	26	2004	7	2	2004	Sun	South Dakota	43.2203	-102.481	0.2	PREZ										2810	Pine Ridge	Pine Ridge			tribal
3743	BIA	GPR	SDPRA	Pine Ridge Agency	315537	SHELTER 2	327	A6U1	Human	26	2004	7	2	2004	Sun	South Dakota	43.0297	-102.561	0.1	SHELTER 2										2810	Pine Ridge	Pine Ridge			tribal
3744	BIA	GPR	SDPRA	Pine Ridge Agency	315538	FLATS	328	A6U3	Human	26	2004	7	2	2004	Sun	South Dakota	43.1869	-102.743	0.1	FLATS										2810	Pine Ridge	Pine Ridge			tribal
3745	BIA	GPR	SDPRA	Pine Ridge Agency	315539	TIN	329	A6U5	Human	26	2004	7	2	2004	Sun	South Dakota	43.0197	-102.551	0.1	TIN										2810	Pine Ridge	Pine Ridge			tribal
3746	BIA	GPR	SDPRA	Pine Ridge Agency	315540	BROKENNECK	330	A6U6	Human	26	2004	7	2	2004	Sun	South Dakota	43.0225	-102.555	0.1	BROKENNECK										2810	Pine Ridge	Pine Ridge			tribal
3747	BIA	GPR	SDPRA	Pine Ridge Agency	315541	NO FIND	331	A6U9	Human	26	2004	7	2	2004	Sun	South Dakota	43.0211	-102.552	0.1	NO FIND										2810	Pine Ridge	Pine Ridge			tribal
3748	BIA	GPR	SDPRA	Pine Ridge Agency	315544	COHEN 2	334	A6VD	Human	26	2004	7	2	2004	Sun	South Dakota	43.0328	-102.557	0.5	COHEN 2										2810	Pine Ridge	Pine Ridge			tribal
3749	BIA	GPR	SDPRA	Pine Ridge Agency	315545	D-STEEL	335	A6VE	Human	26	2004	7	2	2004	Sun	South Dakota	43.2175	-102.468	2	D-STEEL										2810	Pine Ridge	Pine Ridge			tribal
4773	BIA	GPR	SDRBA	Rosebud Agency	321265	ONE	102	A3A3	Human	26	2004	7	2	2004	Sun	South Dakota	43.3017	-101.071	3	ONE										3235	Rosebud	Rosebud			tribal
4774	BIA	GPR	SDRBA	Rosebud Agency	321266	CROW EAGLE	103	A3A3	Human	26	2004	7	2	2004	Sun	South Dakota	43.1578	-100.909	0.1	CROW EAGLE										3235	Rosebud	Rosebud			tribal
4775	BIA	GPR	SDRBA	Rosebud Agency	321267	SWIFT	104	A3A3	Human	26	2004	7	2	2004	Sun	South Dakota	43.1425	-100.916	0.1	SWIFT										3235	Rosebud	Rosebud			tribal
4776	BIA	GPR	SDRBA	Rosebud Agency	321268	VAL	105	A3A3	Human	26	2004	7	2	2004	Sun	South Dakota	43.3172	-100.893	0.1	VAL										3235	Rosebud	Rosebud			tribal
4777	BIA	GPR	SDRBA	Rosebud Agency	321269	GOOD	106	A3A3	Human	26	2004	7	2	2004	Sun	South Dakota	43.2503	-100.837	0.1	GOOD										3235	Rosebud	Rosebud			tribal
6281	BIA	NWR	WACOA	Colville Agency	441446	MALOTT HUD	4149	A6WP	Human	26	2004	7	2	2004	Sun	Washington	48.279	-119.702	0.1	MALOTT HUD										760	Colville	Colville			tribal
6282	BIA	NWR	WACOA	Colville Agency	441447	KELLER FER	4150	A6Y8	Human	26	2004	7	2	2004	Sun	Washington	47.9524	-118.692	0.8	KELLER FER										760	Colville	Colville			tribal
7345	BIA	RMR	MTBFA	Blackfeet Agency	355812	LASTSTAR	29	A6VP	Human	26	2004	7	2	2004	Sun	Montana	48.56	-113.02	0.5	LASTSTAR										305	Blackfeet	Blackfeet			tribal
7346	BIA	RMR	MTBFA	Blackfeet Agency	355813	CHARLIE	30	A6VW	Human	26	2004	7	2	2004	Sun	Montana	48.5825	-113.041	0.5	CHARLIE										305	Blackfeet	Blackfeet			tribal
7929	BIA	RMR	MTCRA	Crow Agency	360514	MASONSHILL	56	A6VN	Human	26	2004	7	2	2004	Sun	Montana	45.603	-107.468	0.2	MASONSHILL										845	Crow	Crow			tribal
8414	BIA	RMR	MTFPA	Fort Peck Agency	365036	5TH A&S	56	A6T6	Human	26	2004	7	2	2004	Sun	Montana	48.1089	-105.185	0.1	5TH A&S										1250	Fort Peck	Fort Peck			tribal
9498	BIA	WER	AZFYA	Fort Yuma Agency	433157	TOBOKA	22	A6XP	Human	26	2004	7	2	2004	Sun	California	32.7292	-114.618	0.1	TOBOKA	Fee	SDOL	California State Lands Commission	SDOL	SRMA	State Resource Management Area	California State Lands Commission	California State Lands Commission	CA	1280	Fort Yuma	Fort Yuma		California State Lands Commission	tribal
11156	NPS	PWRO	CARWP	Redwood National Park	209835	ORICK LEVY	4	AV6D	Human	26	2004	7	2	2004	Sun	California	41.4685	-124.105	0.2	ORICK LEVY															private
1324	FS	9	913	Chequamegon-Nicolet National Forest	1430106	PINE RIDGE FIREWORKS	38	P9BE14	Human	26	2005	7	2	2005	Mon	Wisconsin	45.2694	-88.6244	0.1	PINE RIDGE FIREWORKS													National park or forest	Nicolet National Forest	public
2152	BIA	GPR	NDSRA	Standing Rock Agency	514410	Bullrider	73	BX4B	Human	26	2005	7	2	2005	Mon	South Dakota	45.655	-100.536	0.1	BULLRIDER										3970	Standing Rock	Standing Rock			tribal
2153	BIA	GPR	NDSRA	Standing Rock Agency	514411	Bullhide	74	BX4C	Human	26	2005	7	2	2005	Mon	South Dakota	45.8569	-100.46	0.1	BULLHIDE										3970	Standing Rock	Standing Rock			tribal
2997	BIA	GPR	SDCRA	Cheyenne River Agency	516935	CC MONICA	45	BX4Y	Human	26	2005	7	2	2005	Mon	South Dakota	44.6069	-101.503	0.1	CC MONICA										605	Cheyenne River	Cheyenne River			tribal
3259	BIA	GPR	SDLBA	Lower Brule Agency	501645	Resse	28	BYT0	Human	26	2005	7	2	2005	Mon	South Dakota	44.0756	-99.6353	0.5	RESSE										2030	Lower Brule	Lower Brule			tribal
3260	BIA	GPR	SDLBA	Lower Brule Agency	501647	Light	29	BYT3	Human	26	2005	7	2	2005	Mon	South Dakota	44.0736	-99.635	0.1	LIGHT										2030	Lower Brule	Lower Brule			tribal
3261	BIA	GPR	SDLBA	Lower Brule Agency	501660	Blue	30	BYT4	Human	26	2005	7	2	2005	Mon	South Dakota	44.0747	-99.6328	1.5	BLUE										2030	Lower Brule	Lower Brule			tribal
3769	BIA	GPR	SDPRA	Pine Ridge Agency	513789	4thComplex	155	BYL0	Human	26	2005	7	2	2005	Mon	South Dakota	43.0292	-102.574	50.3	4THCOMPLEX										2810	Pine Ridge	Pine Ridge			tribal
4806	BIA	GPR	SDRBA	Rosebud Agency	502308	Gus Stop	106	BY4L	Human	26	2005	7	2	2005	Mon	South Dakota	43.3053	-100.647	0.1	GUS STOP										3235	Rosebud	Rosebud			tribal
4807	BIA	GPR	SDRBA	Rosebud Agency	502313	Store	107	BY4M	Human	26	2005	7	2	2005	Mon	South Dakota	43.3208	-101.021	0.1	STORE										3235	Rosebud	Rosebud			tribal
4808	BIA	GPR	SDRBA	Rosebud Agency	502318	Ripper	108	BY4N	Human	26	2005	7	2	2005	Mon	South Dakota	43.2725	-100.812	0.2	RIPPER										3235	Rosebud	Rosebud			tribal
4809	BIA	GPR	SDRBA	Rosebud Agency	502634	Ripper II	109	BY4P	Human	26	2005	7	2	2005	Mon	South Dakota	43.233	-100.855	0.1	RIPPER II										3235	Rosebud	Rosebud			tribal
4810	BIA	GPR	SDRBA	Rosebud Agency	502637	Pepples	110	BY4R	Human	26	2005	7	2	2005	Mon	South Dakota	43.2633	-100.849	0.5	PEPPLES										3235	Rosebud	Rosebud			tribal
4811	BIA	GPR	SDRBA	Rosebud Agency	502638	Short Stop	111	BY4S	Human	26	2005	7	2	2005	Mon	South Dakota	43.2294	-100.844	0.5	SHORT STOP										3235	Rosebud	Rosebud			tribal
4831	BIA	GPR	SDRBA	Rosebud Agency	513115	Ryno	245	B77H	Human	26	2005	7	2	2005	Mon	South Dakota	43.4936	-100.483	0.1	RYNO															private
4832	BIA	GPR	SDRBA	Rosebud Agency	513118	Winner Hos	247	B78Y	Human	26	2005	7	2	2005	Mon	South Dakota	43.3589	-99.8464	2	WINNER HOS										3235	Rosebud	Rosebud			tribal
5114	BIA	GPR	SDYAA	Yankton Agency	516036	A0805006	6	B46Z	Human	26	2005	7	2	2005	Mon	South Dakota	43.1083	-98.5448	2	A0805006										4700	Yankton	Yankton			tribal
5532	BIA	NWR	MTFHA	Flathead Agency	504447	Melita 1	24	BXS7	Human	26	2005	7	2	2005	Mon	Montana	47.6416	-114.237	0.1	MELITA 1										1110	Flathead	Flathead			tribal
6289	BIA	NWR	WACOA	Colville Agency	508034	Keller Par	72	BX0D	Human	26	2005	7	2	2005	Mon	Washington	48.0414	-118.67	0.1	KELLER PAR										760	Colville	Colville			tribal
6528	BIA	NWR	WASPA	Spokane Agency	512391	Black Cat	32	BXY9	Human	26	2005	7	2	2005	Mon	Washington	47.9288	-117.787	1	BLACK CAT										3940	Spokane	Spokane			tribal
6697	BIA	NWR	WAYAA	Yakama Agency	516326	Ag Barn	23	BXU5	Human	26	2005	7	2	2005	Mon	Washington	46.3747	-120.736	3	AG BARN										4690	Yakama Nation	Yakama Nation			tribal
8723	BIA	RMR	MTNCA	Northern Cheyenne Agency	505495	Spike	27	BXR3	Human	26	2005	7	2	2005	Mon	Montana	45.6189	-106.67	0.1	SPIKE										2490	Northern Cheyenne	Northern Cheyenne			tribal
9043	BIA	SPR	OKANA	Anadarko Agency	504921	TAIPEIPARK	46	BXQ9	Human	26	2005	7	2	2005	Mon	Oklahoma	34.7247	-98.3947	2	TAIPEIPARK										5720	Kiowa-Comanche-Apache-Fort Sill Apache	Kiowa-Comanche-Apache-Fort Sill Apache			tribal
9251	BIA	SWR	COUMA	Ute Mountain Ute Agency	507082	EIGHT	44	BXX5	Human	26	2005	7	2	2005	Mon	Utah	37.4642	-109.097	1	EIGHT	Fee	BLM		BLM	PUB		Monticello Field Office	Monticello Field Office	UT					Monticello Field Office	public
9405	BIA	SWR	NMNPA	Northern Pueblos Agency	506854	Vigil	37	BYC9	Human	26	2005	7	2	2005	Mon	New Mexico	35.9925	-106.082	0.1	VIGIL										3495	Santa Clara	Santa Clara			tribal
9406	BIA	SWR	NMNPA	Northern Pueblos Agency	506868	Sesame St	38	BYD0	Human	26	2005	7	2	2005	Mon	New Mexico	36.0517	-106.068	0.1	SESAME ST										2510	Ohkay Owingeh	Ohkay Owingeh			tribal
9462	BIA	WER	AZCRA	Colorado River Agency	507610	BIG RIVER	45	BXQ6	Human	26	2005	7	2	2005	Mon	California	34.1228	-114.367	2	BIG RIVER										735	Colorado River	Colorado River			tribal
9528	BIA	WER	AZHOA	Hopi Agency	507930	PEACH TREE	27	BY02	Human	26	2005	7	2	2005	Mon	Arizona	35.9258	-110.667	0.1	PEACH TREE										1505	Hopi	Hopi			tribal
9924	BLM	CA	CANOD	NorCal District	501859	LMU Hobo		BXQ5	Human	26	2005	7	2	2005	Mon	California	40.4149	-120.671	1	LMU HOBO	Fee	BLM		BLM	PUB		Eagle Lake Field Office	Eagle Lake Field Office	CA					Eagle Lake Field Office	public
9967	BLM	CO	COSJD	San Juan Field Office	648591	NINE		BXU3	Human	26	2005	7	2	2005	Mon	Colorado	37.6411	-108.892	1	NINE	Fee	BLM		BLM	PUB		Tres Rios Field Office	Tres Rios Field Office	CO					Tres Rios Field Office	public
10053	BLM	ID	IDFRD	Four Rivers Field Office	501893	GOTCHCANYO		BXP8	Human	26	2005	7	2	2005	Mon	Idaho	43.8073	-116.867	968	GOTCHCANYO	Fee	BLM		BLM	PUB		Four Rivers Field Office	Four Rivers Field Office	ID					Four Rivers Field Office	public
10160	BLM	ID	IDSHD	Shoshone Field Office	501345	HWY75MM98		BXT4	Human	26	2005	7	2	2005	Mon	Idaho	43.2822	-114.301	0.1	HWY75MM98	Fee	BLM		BLM	PUB		Shoshone Field Office	Shoshone Field Office	ID					Shoshone Field Office	public
10227	BLM	NM	NMTAD	Taos Field Office	501964	Quartzite		BXQ8	Human	26	2005	7	2	2005	Mon	New Mexico	36.2658	-105.79	0.3	QUARTZITE	Fee	BLM		BLM	PUB		Taos Field Office	Taos Field Office	NM					Taos Field Office	public
787	FS	5	516	Stanislaus National Forest	1438807	QUARRY	18	P5CU0K	Human	26	2006	7	2	2006	Tues	California	38.1853	-120.345	0.1	QUARRY	Fee	USFS	USDA FOREST SERVICE	USFS	NF	NF	Stanislaus National Forest	Stanislaus National Forest	CA				National park or forest	Stanislaus National Forest	public
1505	FS	1	116	Lolo National Forest	1443684	INEZ	37	P1CW4P	Human	26	2006	7	2	2006	Tues	Montana	47.2867	-113.564	0.1	INEZ	Fee	USFS	USDA FOREST SERVICE	USFS	NF	NF	Lolo National Forest	Lolo National Forest	MT				National park or forest	Lolo National Forest	public
1686	BIA	EOR	OKTLA	Talihina Agency	523107	junior	298	CVS2	Human	26	2006	7	2	2006	Tues	Oklahoma	34.8947	-94.5105	5	JUNIOR										5590	Choctaw	Choctaw			tribal
2208	BIA	GPR	NDSRA	Standing Rock Agency	522892	Sony	120	CUU2	Human	26	2006	7	2	2006	Tues	North Dakota	46.0914	-100.66	0.2	SONY										3970	Standing Rock	Standing Rock			tribal
2209	BIA	GPR	NDSRA	Standing Rock Agency	522894	DT	121	CUY8	Human	26	2006	7	2	2006	Tues	North Dakota	46.1383	-100.678	1.8	DT										3970	Standing Rock	Standing Rock			tribal
2210	BIA	GPR	NDSRA	Standing Rock Agency	522897	Haz	122	CUU3	Human	26	2006	7	2	2006	Tues	North Dakota	46.0881	-100.661	0.5	HAZ										3970	Standing Rock	Standing Rock			tribal
2211	BIA	GPR	NDSRA	Standing Rock Agency	522898	Hot Pepper	123	CU0M	Human	26	2006	7	2	2006	Tues	North Dakota	46.155	-100.68	6.3	HOT PEPPER										3970	Standing Rock	Standing Rock			tribal
2212	BIA	GPR	NDSRA	Standing Rock Agency	522900	JGard	124	CUU4	Human	26	2006	7	2	2006	Tues	North Dakota	46.0919	-100.664	0.6	JGARD										3970	Standing Rock	Standing Rock			tribal
2213	BIA	GPR	NDSRA	Standing Rock Agency	522902	Black Cat II	125	CUU5	Human	26	2006	7	2	2006	Tues	North Dakota	46.0894	-100.661	0.1	BLACK CAT II										3970	Standing Rock	Standing Rock			tribal
2214	BIA	GPR	NDSRA	Standing Rock Agency	522904	The Stand	126	CUU7	Human	26	2006	7	2	2006	Tues	North Dakota	46.0894	-100.661	0.1	THE STAND										3970	Standing Rock	Standing Rock			tribal
2636	BIA	GPR	NDTMA	Turtle Mountain Agency	537344	Majick	150	CW09	Human	26	2006	7	2	2006	Tues	North Dakota	48.8278	-99.7583	1	MAJICK										4345	Turtle Mountain	Turtle Mountain			tribal
2837	BIA	GPR	SDCCA	Crow Creek Agency	522769	Cable	45	CT90	Human	26	2006	7	2	2006	Tues	South Dakota	43.9814	-99.2014	1	CABLE										855	Crow Creek	Crow Creek			tribal
2838	BIA	GPR	SDCCA	Crow Creek Agency	522771	Tower	46	CUU9	Human	26	2006	7	2	2006	Tues	South Dakota	44.0758	-99.4453	0.3	TOWER										855	Crow Creek	Crow Creek			tribal
3022	BIA	GPR	SDCRA	Cheyenne River Agency	537570	NH743	82	CU47	Human	26	2006	7	2	2006	Tues	South Dakota	45.0105	-101.241	0.1	NH743										605	Cheyenne River	Cheyenne River			tribal
3023	BIA	GPR	SDCRA	Cheyenne River Agency	537610	MANOR	87	CU5D	Human	26	2006	7	2	2006	Tues	South Dakota	45.0039	-101.229	0.1	MANOR										605	Cheyenne River	Cheyenne River			tribal
3280	BIA	GPR	SDLBA	Lower Brule Agency	522740	Justice	33	CUU6	Human	26	2006	7	2	2006	Tues	South Dakota	44.0733	-99.6353	0.1	JUSTICE										2030	Lower Brule	Lower Brule			tribal
4891	BIA	GPR	SDRBA	Rosebud Agency	531486	Early Bird	153	CV8P	Human	26	2006	7	2	2006	Tues	South Dakota	43.1458	-100.903	0.1	EARLY BIRD										3235	Rosebud	Rosebud			tribal
4892	BIA	GPR	SDRBA	Rosebud Agency	531487	Head	154	CV8R	Human	26	2006	7	2	2006	Tues	South Dakota	43.0933	-100.982	0.3	HEAD										3235	Rosebud	Rosebud			tribal
4893	BIA	GPR	SDRBA	Rosebud Agency	531488	4-Pine	155	CV8S	Human	26	2006	7	2	2006	Tues	South Dakota	43.2411	-100.856	0.5	4-PINE										3235	Rosebud	Rosebud			tribal
4894	BIA	GPR	SDRBA	Rosebud Agency	531491	Serbe	156	CV8T	Human	26	2006	7	2	2006	Tues	South Dakota	43.3203	-101.03	0.5	SERBE										3235	Rosebud	Rosebud			tribal
4895	BIA	GPR	SDRBA	Rosebud Agency	531493	Pow-Wow 2	157	CV8V	Human	26	2006	7	2	2006	Tues	South Dakota	43.2347	-100.837	0.1	POW-WOW 2										3235	Rosebud	Rosebud			tribal
4896	BIA	GPR	SDRBA	Rosebud Agency	531494	Lisa	158	CV8X	Human	26	2006	7	2	2006	Tues	South Dakota	43.272	-100.84	0.1	LISA										3235	Rosebud	Rosebud			tribal
4897	BIA	GPR	SDRBA	Rosebud Agency	531497	Kison	159	CV8Z	Human	26	2006	7	2	2006	Tues	South Dakota	43.2486	-100.836	0.1	KISON										3235	Rosebud	Rosebud			tribal
4898	BIA	GPR	SDRBA	Rosebud Agency	531499	Galore	160	CV83	Human	26	2006	7	2	2006	Tues	South Dakota	43.2572	-100.838	0.1	GALORE										3235	Rosebud	Rosebud			tribal
4899	BIA	GPR	SDRBA	Rosebud Agency	531500	Area 42	161	CV86	Human	26	2006	7	2	2006	Tues	South Dakota	43.2525	-100.909	1.6	AREA 42										3235	Rosebud	Rosebud			tribal
4946	BIA	GPR	SDRBA	Rosebud Agency	536557	Ideal	305	C26V	Human	26	2006	7	2	2006	Tues	South Dakota	43.5414	-99.9189	4.5	IDEAL										3235	Rosebud	Rosebud			tribal
4947	BIA	GPR	SDRBA	Rosebud Agency	536558	Winner 1	306	C26Y	Human	26	2006	7	2	2006	Tues	South Dakota	43.3589	-99.8464	1	WINNER 1										3235	Rosebud	Rosebud			tribal
4948	BIA	GPR	SDRBA	Rosebud Agency	536559	Winner 2	307	C26Z	Human	26	2006	7	2	2006	Tues	South Dakota	43.358	-99.8483	1	WINNER 2										3235	Rosebud	Rosebud			tribal
5225	BIA	MWR	WIGLA	Great Lakes Agency	535598	Bear Trap	84	C8CE	Human	26	2006	7	2	2006	Tues	Wisconsin	44.3342	-90.7661	0.3	BEAR TRAP															private
7375	BIA	RMR	MTBFA	Blackfeet Agency	522719	HIDDEN FIRE	51	CUD1	Human	26	2006	7	2	2006	Tues	Montana	48.6072	-113.008	0.1	HIDDEN FIRE										305	Blackfeet	Blackfeet			tribal
7376	BIA	RMR	MTBFA	Blackfeet Agency	522720	SHARP	52	CUD3	Human	26	2006	7	2	2006	Tues	Montana	48.59	-113.144	0.1	SHARP										305	Blackfeet	Blackfeet			tribal
7377	BIA	RMR	MTBFA	Blackfeet Agency	522721	208 FIRE	53	CUD4	Human	26	2006	7	2	2006	Tues	Montana	48.5533	-113.017	0.1	208 FIRE										305	Blackfeet	Blackfeet			tribal
7378	BIA	RMR	MTBFA	Blackfeet Agency	522727	EGG FIRE	54	CUJ7	Human	26	2006	7	2	2006	Tues	Montana	48.5519	-113.023	0.1	EGG FIRE										305	Blackfeet	Blackfeet			tribal
8460	BIA	RMR	MTFPA	Fort Peck Agency	531255	500 G St W	162	CW95	Human	26	2006	7	2	2006	Tues	Montana	48.1108	-105.205	0.5	500 G ST W										1250	Fort Peck	Fort Peck			tribal
8461	BIA	RMR	MTFPA	Fort Peck Agency	531314	400 9th E	163	CX28	Human	26	2006	7	2	2006	Tues	Montana	48.1119	-105.177	0.1	400 9TH E										1250	Fort Peck	Fort Peck			tribal
8462	BIA	RMR	MTFPA	Fort Peck Agency	531316	B.Bluff 2	164	CX29	Human	26	2006	7	2	2006	Tues	Montana	48.1419	-105.19	0.1	B.BLUFF 2										1250	Fort Peck	Fort Peck			tribal
8743	BIA	RMR	MTNCA	Northern Cheyenne Agency	527039	SNOWMAN	83	CUJ1	Human	26	2006	7	2	2006	Tues	Montana	45.5353	-106.954	0.1	SNOWMAN										2490	Northern Cheyenne	Northern Cheyenne			tribal
8873	BIA	RMR	MTRBA	Rocky Boy's Agency	535643	sissy	66	CUR9	Human	26	2006	7	2	2006	Tues	Montana	48.2858	-109.987	0.1	SISSY										3205	Rocky Boy's	Rocky Boy's			tribal
8953	BIA	RMR	WYWRA	Wind River Agency	531121	34 Plunkett	69	CUE0	Human	26	2006	7	2	2006	Tues	Wyoming	42.9316	-108.772	1	34 PLUNKETT										4610	Wind River	Wind River			tribal
10946	NPS	MWRO	ARHOP	Hot Springs National Park	524102	Black Cat	10	C7B0	Human	26	2006	7	2	2006	Tues	Arkansas	34.5108	-93.0931	0.1	BLACK CAT													National park or forest	Hot Springs National Park	public
11218	NPS	PWRO	WAOLP	Olympic National Park	527728	Cause Log	11	CXD7	Human	26	2006	7	2	2006	Tues	Washington	47.5014	-123.302	0.1	CAUSE LOG	Fee	USFS	USDA FOREST SERVICE	USFS	NF	NF	Olympic National Forest	Olympic National Forest	WA				National park or forest	Olympic National Forest	public
1012	FS	5	510	Six Rivers National Forest	1449204	MARBLE	12	P5DL4T	Human	26	2007	7	2	2007	Wed	California	41.4725	-123.509	0.5	MARBLE	Fee	USFS	USDA FOREST SERVICE	USFS	NF	NF	Klamath National Forest	Six Rivers National Forest	CA				Regional park	National Wild and Scenic River Klamath, California	public
1402	FS	6	622	Columbia River Gorge National Scenic Area	1454243	NORTH JAYMAR	6	P6C66P	Human	26	2007	7	2	2007	Wed	Oregon	45.7156	-121.519	0	NORTH JAYMAR															private
1731	BIA	GPR	NDFBA	Fort Berthold Agency	550655	Mo Zah	21	DNA6	Human	26	2007	7	2	2007	Wed	North Dakota	47.985	-102.596	1	MO ZAH										1160	Fort Berthold	Fort Berthold			tribal
4974	BIA	GPR	SDRBA	Rosebud Agency	543352	Baby Shoe	90	DM2N	Human	26	2007	7	2	2007	Wed	South Dakota	43.1911	-100.893	0.1	BABY SHOE										3235	Rosebud	Rosebud			tribal
4975	BIA	GPR	SDRBA	Rosebud Agency	543354	Burn Mellow	91	DM2P	Human	26	2007	7	2	2007	Wed	South Dakota	43.2567	-100.838	0.1	BURN MELLOW										3235	Rosebud	Rosebud			tribal
4976	BIA	GPR	SDRBA	Rosebud Agency	543357	Hoagie	93	DM2S	Human	26	2007	7	2	2007	Wed	South Dakota	43.2461	-100.837	0.1	HOAGIE										3235	Rosebud	Rosebud			tribal
4977	BIA	GPR	SDRBA	Rosebud Agency	543413	Hazards	94	DM2T	Human	26	2007	7	2	2007	Wed	South Dakota	43.2578	-100.837	0.1	HAZARDS										3235	Rosebud	Rosebud			tribal
4978	BIA	GPR	SDRBA	Rosebud Agency	543414	Rocket	95	DM2U	Human	26	2007	7	2	2007	Wed	South Dakota	43.245	-100.861	0.1	ROCKET										3235	Rosebud	Rosebud			tribal
5946	BIA	NWR	ORWSA	Warm Springs Agency	542918	Basketball court	21	DL7R	Human	26	2007	7	2	2007	Wed	Oregon	44.7583	-121.278	0.1	BASKETBALL COURT										4545	Warm Springs	Warm Springs			tribal
7429	BIA	RMR	MTBFA	Blackfeet Agency	542549	Ally Fire	56	DL67	Human	26	2007	7	2	2007	Wed	Montana	48.5744	-113.02	1	ALLY FIRE										305	Blackfeet	Blackfeet			tribal
8500	BIA	RMR	MTFPA	Fort Peck Agency	551455	Idaho	63	DN9C	Human	26	2007	7	2	2007	Wed	Montana	48.0992	-105.649	0.7	IDAHO										1250	Fort Peck	Fort Peck			tribal
9648	BIA	WER	AZSCA	San Carlos Agency	543774	BD	151	DL5D	Human	26	2007	7	2	2007	Wed	Arizona	33.2877	-110.439	0.5	BD										3355	San Carlos	San Carlos			tribal
9937	BLM	CO	COCRD	Craig NW Center	542577	MAGPIE		DL7H	Human	26	2007	7	2	2007	Wed	Colorado	39.7205	-108.798	0.1	MAGPIE	Fee	BLM		BLM	PUB		White River Field Office	White River Field Office	CO					White River Field Office	public
10021	BLM	ID	IDBPD	Birds of Prey NCA	543004	KOLE		DL35	Human	26	2007	7	2	2007	Wed	Idaho	43.4844	-116.274	1	KOLE	Fee	BLM		BLM	PUB		Four Rivers Field Office	Four Rivers Field Office	ID					Four Rivers Field Office	public
10022	BLM	ID	IDBPD	Birds of Prey NCA	544459	CELEBRATION		DL42	Human	26	2007	7	2	2007	Wed	Idaho	43.3085	-116.537	135	CELEBRATION															private
10059	BLM	ID	IDFRD	Four Rivers Field Office	543001	MM104 HWY20		DL6C	Human	26	2007	7	2	2007	Wed	Idaho	43.2082	-115.55	9	MM104 HWY20	Fee	BLM		BLM	PUB		Four Rivers Field Office	Four Rivers Field Office	ID					Four Rivers Field Office	public
10452	BLM	NV	NVLVD	Las Vegas Field Office	545898	Bonnie Springs		DL6D	Human	26	2007	7	2	2007	Wed	Nevada	36.1019	-115.441	392	BONNIE SPRINGS	Fee	BLM		BLM	PUB		Red Rock/Sloan Field Office	Red Rock/Sloan Field Office	NV				National park or forest	Red Rock Canyon National Conservation Area	public
11189	NPS	PWRO	NVLAP	Lake Mead National Recreation Area	542598	Roger Springs	54	DL59	Human	26	2007	7	2	2007	Wed	Nevada	36.3778	-114.442	3.3	ROGER SPRINGS	Fee	NPS	NPS	NPS	NRA	National Recreation Area	Lake Mead National Recreation Area	LAKE	NV				National park or forest	Lake Mead National Recreation Area	public
1855	BIA	GPR	NDFTA	Fort Totten Agency	574635	216	216	EA3M	Human	26	2008	7	2	2008	Fri	North Dakota	47.9756	-99.0844	1	216										3935	Spirit Lake	Spirit Lake			tribal
1856	BIA	GPR	NDFTA	Fort Totten Agency	574637	218	218	EA3P	Human	26	2008	7	2	2008	Fri	North Dakota	47.99	-98.8558	1	218	Fee	USBR	Unknown	USBR	RMA	Recreation Management Area	Devils Lake	Devils Lake	ND				Recreation Management Area	Devils Lake	public
1857	BIA	GPR	NDFTA	Fort Totten Agency	574655	219	219	EA3Q	Human	26	2008	7	2	2008	Fri	North Dakota	47.99	-98.8558	1	219	Fee	USBR	Unknown	USBR	RMA	Recreation Management Area	Devils Lake	Devils Lake	ND				Recreation Management Area	Devils Lake	public
1858	BIA	GPR	NDFTA	Fort Totten Agency	574656	220	220	EA3R	Human	26	2008	7	2	2008	Fri	North Dakota	47.9878	-98.9964	1	220										3935	Spirit Lake	Spirit Lake			tribal
1859	BIA	GPR	NDFTA	Fort Totten Agency	574657	221	221	EA35	Human	26	2008	7	2	2008	Fri	North Dakota	47.9819	-98.865	1	221										3935	Spirit Lake	Spirit Lake			tribal
2265	BIA	GPR	NDSRA	Standing Rock Agency	574583	SRA FIREWORKSCOMPLEX	84	D98E	Human	26	2008	7	2	2008	Fri	North Dakota	46.0972	-100.64	59	SRA FIREWORKSCOMPLEX	Fee	UNK	Unknown	USACE	REC	Recreation Area	Oaha Recreation Area	OAHA	ND	3970	Standing Rock	Standing Rock		OAHA	tribal
2852	BIA	GPR	SDCCA	Crow Creek Agency	573395	Big Cat	33	D9SZ	Human	26	2008	7	2	2008	Fri	South Dakota	44.2344	-99.3631	0.3	BIG CAT										855	Crow Creek	Crow Creek			tribal
3327	BIA	GPR	SDLBA	Lower Brule Agency	575331	Nadine	9	D9VA	Human	26	2008	7	2	2008	Fri	South Dakota	44.0828	-99.5833	0.1	NADINE										2030	Lower Brule	Lower Brule			tribal
4263	BIA	GPR	SDPRA	Pine Ridge Agency	574408	THOMAS	104	D9S0	Human	26	2008	7	2	2008	Fri	South Dakota	43.2347	-102.469	0.3	THOMAS										2810	Pine Ridge	Pine Ridge			tribal
6777	BIA	NWR	WAYAA	Yakama Agency	578431	Daisy Lane	45	D9R0	Human	26	2008	7	2	2008	Fri	Washington	46.453	-120.445	0.3	DAISY LANE										4690	Yakama Nation	Yakama Nation			tribal
8280	BIA	RMR	MTFBA	Fort Belknap Agency	573666	NEWTOWN 1	44	D9RM	Human	26	2008	7	2	2008	Fri	Montana	48.4842	-108.755	1	NEWTOWN 1										1150	Fort Belknap	Fort Belknap			tribal
8281	BIA	RMR	MTFBA	Fort Belknap Agency	573668	515 AVE	45	D9WB	Human	26	2008	7	2	2008	Fri	Montana	48.4556	-108.749	1	515 AVE										1150	Fort Belknap	Fort Belknap			tribal
8522	BIA	RMR	MTFPA	Fort Peck Agency	580261	7th Ave. N.	131	EM4A	Human	26	2008	7	2	2008	Fri	Montana	48.1064	-105.635	0.1	7TH AVE. N.										1250	Fort Peck	Fort Peck			tribal
8523	BIA	RMR	MTFPA	Fort Peck Agency	580262	Bluff Drive	132	ECE0	Human	26	2008	7	2	2008	Fri	Montana	48.1164	-105.207	0.2	BLUFF DRIVE										1250	Fort Peck	Fort Peck			tribal
9071	BIA	SPR	OKANA	Anadarko Agency	573293	INDIAN MEM CH.	8105	D9NB	Human	26	2008	7	2	2008	Fri	Oklahoma	34.5655	-98.3867	1	INDIAN MEM CH.										5720	Kiowa-Comanche-Apache-Fort Sill Apache	Kiowa-Comanche-Apache-Fort Sill Apache			tribal
10905	NPS	IMRO	TXLAP	Lake Meredith National Recreation Area	573324	Charlya	8085	D9PP	Human	26	2008	7	2	2008	Fri	Texas	35.6392	-101.627	0.3	CHARLYA															private
501	FS	8	809	Ouachita National Forest	1478196	FIREDOG	43	P8EOP2	Human	26	2009	7	2	2009	Sat	Oklahoma	34.795	-94.9261	3	FIREDOG	Fee	USFS	USDA FOREST SERVICE	USFS	NF	NF	Ouachita National Forest	Ouachita National Forest	OK	5590	Choctaw	Choctaw	National park or forest	Winding Stair Mountain National Recreation Area	federally managed on tribal land
1750	BIA	GPR	NDFBA	Fort Berthold Agency	589093	Four Bears	13	E0NG	Human	26	2009	7	2	2009	Sat	North Dakota	47.9847	-102.595	1	FOUR BEARS	Fee	UNK	Unknown	USACE	REC	Recreation Area	Sakakawea Recreation Area	SAKAKAWEA	ND	1160	Fort Berthold	Fort Berthold		SAKAKAWEA	tribal
2280	BIA	GPR	NDSRA	Standing Rock Agency	588265	4 Horses	26	E0L5	Human	26	2009	7	2	2009	Sat	North Dakota	46.0908	-100.659	0.1	4 HORSES										3970	Standing Rock	Standing Rock			tribal
2281	BIA	GPR	NDSRA	Standing Rock Agency	588987	Montclair	27	E04P	Human	26	2009	7	2	2009	Sat	North Dakota	46.0958	-100.637	0.1	MONTCLAIR	Fee	UNK	Unknown	USACE	REC	Recreation Area	Oaha Recreation Area	OAHA	ND	3970	Standing Rock	Standing Rock		OAHA	tribal
2860	BIA	GPR	SDCCA	Crow Creek Agency	588385	Cherry	27	E0SK	Human	26	2009	7	2	2009	Sat	South Dakota	44.0758	-99.4469	0.2	CHERRY										855	Crow Creek	Crow Creek			tribal
5014	BIA	GPR	SDRBA	Rosebud Agency	588246	DRAGON	86	E0L6	Human	26	2009	7	2	2009	Sat	South Dakota	43.3055	-100.878	0.1	DRAGON										3235	Rosebud	Rosebud			tribal
5540	BIA	NWR	MTFHA	Flathead Agency	589549	GRACE LANE	60	E0PH	Human	26	2009	7	2	2009	Sat	Montana	47.5	-114.02	0.1	GRACE LANE	Fee	SDNR	Montana State Trust Lands	SDNR	SRMA		Montana State Trust Lands		MT	1110	Flathead	Flathead			tribal
5989	BIA	NWR	ORWSA	Warm Springs Agency	589188	Wolfe Point 6646	31	E0M2	Human	26	2009	7	2	2009	Sat	Oregon	44.8478	-121.187	0.7	WOLFE POINT 6646										4545	Warm Springs	Warm Springs			tribal
5990	BIA	NWR	ORWSA	Warm Springs Agency	589189	2563 Mnt. Jefferson	32	E0PQ	Human	26	2009	7	2	2009	Sat	Oregon	44.7494	-121.254	0.1	2563 MNT. JEFFERSON										4545	Warm Springs	Warm Springs			tribal
6551	BIA	NWR	WASPA	Spokane Agency	589001	Red Hawk	36	E0NX	Human	26	2009	7	2	2009	Sat	Washington	47.9434	-118.288	1.3	RED HAWK										3940	Spokane	Spokane			tribal
6552	BIA	NWR	WASPA	Spokane Agency	592263	Black Hawk	37	E0NY	Human	26	2009	7	2	2009	Sat	Washington	47.9479	-118.28	2.4	BLACK HAWK										3940	Spokane	Spokane			tribal
6793	BIA	NWR	WAYAA	Yakama Agency	588833	1201 Winnaway	59	E0NC	Human	26	2009	7	2	2009	Sat	Washington	46.4225	-120.354	1	1201 WINNAWAY										4690	Yakama Nation	Yakama Nation			tribal
6794	BIA	NWR	WAYAA	Yakama Agency	588840	Finley Rd.	60	E0NJ	Human	26	2009	7	2	2009	Sat	Washington	46.3973	-120.723	0.5	FINLEY RD.										4690	Yakama Nation	Yakama Nation			tribal
6795	BIA	NWR	WAYAA	Yakama Agency	588843	1201 Winaway # 2	62	E0N6	Human	26	2009	7	2	2009	Sat	Washington	46.4269	-120.357	0.2	1201 WINAWAY # 2										4690	Yakama Nation	Yakama Nation			tribal
7084	BIA	PAR	CAHIA	Hoopa Valley Tribe	588937	Pine Creek # 5	81	E0PE	Human	26	2009	7	2	2009	Sat	California	41.0837	-123.704	1	PINE CREEK # 5										1490	Hoopa Valley	Hoopa Valley			tribal
7160	BIA	PAR	CATIA	Tule River Tribe	588655	River	923	E0KT	Human	26	2009	7	2	2009	Sat	California	36.0371	-118.77	0.2	RIVER										4300	Tule River	Tule River			tribal
7475	BIA	RMR	MTBFA	Blackfeet Agency	588767	STARR 8	34	E0MN	Human	26	2009	7	2	2009	Sat	Montana	48.5875	-113.138	0.1	STARR 8										305	Blackfeet	Blackfeet			tribal
7476	BIA	RMR	MTBFA	Blackfeet Agency	588993	CHIEF FIRE	35	E0M9	Human	26	2009	7	2	2009	Sat	Montana	48.5519	-113.014	0.1	CHIEF FIRE										305	Blackfeet	Blackfeet			tribal
8295	BIA	RMR	MTFBA	Fort Belknap Agency	588412	Pigskin	23	E0ZV	Human	26	2009	7	2	2009	Sat	Montana	48.4556	-108.75	1	PIGSKIN										1150	Fort Belknap	Fort Belknap			tribal
8296	BIA	RMR	MTFBA	Fort Belknap Agency	588413	Shet	24	EZ0W	Human	26	2009	7	2	2009	Sat	Montana	48.455	-108.758	1	SHET										1150	Fort Belknap	Fort Belknap			tribal
10907	NPS	IMRO	TXLAP	Lake Meredith National Recreation Area	588472	Golden Boat	9074	E0K0	Human	26	2009	7	2	2009	Sat	Texas	35.6631	-101.603	0.1	GOLDEN BOAT															private
2296	BIA	GPR	NDSRA	Standing Rock Agency	603828	Helpful PD	48	FJM6	Human	26	2010	7	2	2010	Sun	North Dakota	46.3914	-100.595	1	HELPFUL PD										3970	Standing Rock	Standing Rock			tribal
2297	BIA	GPR	NDSRA	Standing Rock Agency	603829	East Side	49	FJM7	Human	26	2010	7	2	2010	Sun	South Dakota	45.6847	-100.8	0.7	EAST SIDE										3970	Standing Rock	Standing Rock			tribal
2298	BIA	GPR	NDSRA	Standing Rock Agency	603832	Crow Feather	50	FJM9	Human	26	2010	7	2	2010	Sun	South Dakota	45.9397	-100.593	5.3	CROW FEATHER										3970	Standing Rock	Standing Rock			tribal
2299	BIA	GPR	NDSRA	Standing Rock Agency	603835	BOZ	51	FJN0	Human	26	2010	7	2	2010	Sun	North Dakota	46.0972	-100.631	0.2	BOZ	Fee	UNK	Unknown	USACE	REC	Recreation Area	Oaha Recreation Area	OAHA	ND	3970	Standing Rock	Standing Rock		OAHA	tribal
2300	BIA	GPR	NDSRA	Standing Rock Agency	603840	McCauley	52	FJN1	Human	26	2010	7	2	2010	Sun	South Dakota	45.81	-100.818	0.1	MCCAULEY										3970	Standing Rock	Standing Rock			tribal
2301	BIA	GPR	NDSRA	Standing Rock Agency	603852	Boot Boom	53	FJN2	Human	26	2010	7	2	2010	Sun	North Dakota	46.0983	-100.639	28	BOOT BOOM	Fee	UNK	Unknown	USACE	REC	Recreation Area	Oaha Recreation Area	OAHA	ND	3970	Standing Rock	Standing Rock		OAHA	tribal
2302	BIA	GPR	NDSRA	Standing Rock Agency	603857	Wells	54	FJN3	Human	26	2010	7	2	2010	Sun	North Dakota	46.0461	-101.071	0.1	WELLS										3970	Standing Rock	Standing Rock			tribal
2303	BIA	GPR	NDSRA	Standing Rock Agency	603859	Lagoon	55	FJN4	Human	26	2010	7	2	2010	Sun	North Dakota	46.0972	-100.631	2.5	LAGOON	Fee	UNK	Unknown	USACE	REC	Recreation Area	Oaha Recreation Area	OAHA	ND	3970	Standing Rock	Standing Rock		OAHA	tribal
2304	BIA	GPR	NDSRA	Standing Rock Agency	603860	Kennel Store	56	FJN6	Human	26	2010	7	2	2010	Sun	South Dakota	45.8575	-100.463	0.1	KENNEL STORE										3970	Standing Rock	Standing Rock			tribal
2305	BIA	GPR	NDSRA	Standing Rock Agency	603987	Night Sight	57	FJN7	Human	26	2010	7	2	2010	Sun	North Dakota	46.2183	-101.097	0.1	NIGHT SIGHT										3970	Standing Rock	Standing Rock			tribal
2324	BIA	GPR	NDSRA	Standing Rock Agency	607380	Paly Ground	84	FK6J	Human	26	2010	7	2	2010	Sun	South Dakota	45.6564	-100.536	0.1	PALY GROUND										3970	Standing Rock	Standing Rock			tribal
2327	BIA	GPR	NDSRA	Standing Rock Agency	607446	Little Eagle	100	FQ7K	Human	26	2010	7	2	2010	Sun	South Dakota	45.6856	-100.8	1	LITTLE EAGLE										3970	Standing Rock	Standing Rock			tribal
4314	BIA	GPR	SDPRA	Pine Ridge Agency	612067	No Stop	95	FH9N	Human	26	2010	7	2	2010	Sun	South Dakota	43.0322	-102.55	0.1	NO STOP										2810	Pine Ridge	Pine Ridge			tribal
4315	BIA	GPR	SDPRA	Pine Ridge Agency	612457	Sydnee	102	FH9X	Human	26	2010	7	2	2010	Sun	South Dakota	43.1842	-102.735	0.1	SYDNEE										2810	Pine Ridge	Pine Ridge			tribal
4316	BIA	GPR	SDPRA	Pine Ridge Agency	612458	Red Baron	103	FH9Y	Human	26	2010	7	2	2010	Sun	South Dakota	43.0689	-102.578	0.3	RED BARON										2810	Pine Ridge	Pine Ridge			tribal
4317	BIA	GPR	SDPRA	Pine Ridge Agency	612466	Filbert	107	FH92	Human	26	2010	7	2	2010	Sun	South Dakota	43.0247	-102.547	0.1	FILBERT										2810	Pine Ridge	Pine Ridge			tribal
5025	BIA	GPR	SDRBA	Rosebud Agency	603200	Bottle Rocket	102	FH9D	Human	26	2010	7	2	2010	Sun	South Dakota	43.3217	-101.032	0.3	BOTTLE ROCKET										3235	Rosebud	Rosebud			tribal
5026	BIA	GPR	SDRBA	Rosebud Agency	603191	China	104	FH9A	Human	26	2010	7	2	2010	Sun	South Dakota	43.1411	-100.894	0.1	CHINA										3235	Rosebud	Rosebud			tribal
7497	BIA	RMR	MTBFA	Blackfeet Agency	604636	GRENADE FIRE	52	FH8Y	Human	26	2010	7	2	2010	Sun	Montana	48.6397	-113.019	0.1	GRENADE FIRE										305	Blackfeet	Blackfeet			tribal
8979	BIA	RMR	WYWRA	Wind River Agency	612223	Left Hand Ditch #1	24	FH8E	Human	26	2010	7	2	2010	Sun	Wyoming	42.994	-108.479	1	LEFT HAND DITCH #1										4610	Wind River	Wind River			tribal
359	FS	3	312	Tonto National Forest	1494509	HUNTER	47	P3EKW0	Human	26	2011	7	2	2011	Mon	Arizona	34.3006	-111.014	0.1	HUNTER	Fee	USFS	USDA FOREST SERVICE	USFS	NF	NF	Tonto National Forest	Tonto National Forest	AZ				National park or forest	Tonto National Forest	public
526	FS	3	304	Coconino National Forest	1496728	WINDMILL TWO	60	P3FWT9	Human	26	2011	7	2	2011	Mon	Arizona	34.8447	-111.852	0.2	WINDMILL TWO	Fee	USFS	USDA FOREST SERVICE	USFS	NF	NF	Coconino National Forest	Coconino National Forest	AZ				National park or forest	Coconino National Forest	public
607	FS	5	513	Sequoia National Forest	1495509	POINT	8	P5F571	Human	26	2011	7	2	2011	Mon	California	35.6536	-118.468	0.1	POINT	Fee	USFS	USDA FOREST SERVICE	USFS	NF	NF	Sequoia National Forest	Sequoia National Forest	CA				NF	Sequoia National Forest	public
814	FS	4	417	Humboldt-Toiyabe National Forest	1494613	HORSESHOE	2	P4F58F	Human	26	2011	7	2	2011	Mon	Nevada	38.8139	-119.696	0.75	HORSESHOE	Fee	USFS	USDA FOREST SERVICE	USFS	NF	NF	Toiyabe National Forest	Humboldt-Toiyabe National Forest	NV				NF	Humboldt-Toiyabe National Forest	public
1169	FS	6	601	Deschutes National Forest	1495420	151	24	P6F56W	Human	26	2011	7	2	2011	Mon	Oregon	43.9442	-121.254	0.3	151	Fee	USFS	USDA FOREST SERVICE	USFS	NF	NF	Deschutes National Forest	Deschutes National Forest	OR				National park or forest	Deschutes National Forest	public
1667	BIA	EOR	OKCHA	Chickasaw Agency	621463	Underwood	1138	F6G8	Human	26	2011	7	2	2011	Mon	Oklahoma	34.4132	-96.7375	4	UNDERWOOD										5580	Chickasaw	Chickasaw			tribal
2337	BIA	GPR	NDSRA	Standing Rock Agency	621842	Roadside	67	F68C	Human	26	2011	7	2	2011	Mon	South Dakota	45.5378	-100.566	0.1	ROADSIDE										3970	Standing Rock	Standing Rock			tribal
5305	BIA	MWR	WIMEA	Menominee Tribe	621955	Hickory Road	12	F6H8	Human	26	2011	7	2	2011	Mon	Wisconsin	44.9249	-88.7456	0.1	HICKORY ROAD										2175	Menominee	Menominee			tribal
6557	BIA	NWR	WASPA	Spokane Agency	632140	Lucky	26	F55S	Human	26	2011	7	2	2011	Mon	Washington	47.9469	-118.233	0.3	LUCKY										3940	Spokane	Spokane			tribal
6558	BIA	NWR	WASPA	Spokane Agency	632141	Big Shot	27	F55T	Human	26	2011	7	2	2011	Mon	Washington	47.9011	-118.334	0.3	BIG SHOT										3940	Spokane	Spokane	National park or forest	Lake Roosevelt National Recreation	federally managed on tribal land
7510	BIA	RMR	MTBFA	Blackfeet Agency	621184	BOTTLE FIRE	21	F53N	Human	26	2011	7	2	2011	Mon	Montana	48.5684	-113.012	0.1	BOTTLE FIRE										305	Blackfeet	Blackfeet			tribal
7511	BIA	RMR	MTBFA	Blackfeet Agency	621185	FRITZ FIRE	22	F53R	Human	26	2011	7	2	2011	Mon	Montana	48.5798	-113.006	0.1	FRITZ FIRE										305	Blackfeet	Blackfeet			tribal
7512	BIA	RMR	MTBFA	Blackfeet Agency	621188	C-5006 FIRE	24	F53U	Human	26	2011	7	2	2011	Mon	Montana	48.5737	-113.023	0.1	C-5006 FIRE										305	Blackfeet	Blackfeet			tribal
7513	BIA	RMR	MTBFA	Blackfeet Agency	621192	POLE FIRE	25	F53W	Human	26	2011	7	2	2011	Mon	Montana	48.5503	-113.018	0.1	POLE FIRE										305	Blackfeet	Blackfeet			tribal
7514	BIA	RMR	MTBFA	Blackfeet Agency	621194	ROCK FIRE	28	F55B	Human	26	2011	7	2	2011	Mon	Montana	48.6008	-113.022	0.1	ROCK FIRE										305	Blackfeet	Blackfeet			tribal
7515	BIA	RMR	MTBFA	Blackfeet Agency	621195	CUP FIRE	30	F55D	Human	26	2011	7	2	2011	Mon	Montana	48.1054	-113.026	0.1	CUP FIRE	Fee	USFS	USDA FOREST SERVICE	USFS	NF	NF	Flathead National Forest	Flathead National Forest	MT				National park or forest	Flathead National Forest	public
7516	BIA	RMR	MTBFA	Blackfeet Agency	621913	FISHY FIRE	31	F54X	Human	26	2011	7	2	2011	Mon	Montana	48.576	-113.021	0.1	FISHY FIRE										305	Blackfeet	Blackfeet			tribal
9144	BIA	SPR	OKCOA	Concho Field Office	621864	Big Bang	1113	F56P	Human	26	2011	7	2	2011	Mon	Oklahoma	35.523	-98.9333	1	BIG BANG										5560	Cheyenne-Arapaho	Cheyenne-Arapaho			tribal
9541	BIA	WER	AZHOA	Hopi Agency	622306	Kavena	107	F56S	Human	26	2011	7	2	2011	Mon	Arizona	35.8997	-110.264	1	KAVENA										1505	Hopi	Hopi			tribal
9571	BIA	WER	AZPMA	Pima Agency	628060	BLACKWATER	101	F6JA	Human	26	2011	7	2	2011	Mon	Arizona	33.0353	-111.58	0.1	BLACKWATER										1310	Gila River	Gila River			tribal
10583	BLM	UT	UTCCD	Cedar City Field Office	627646	Honeymoon		F55Q	Human	26	2011	7	2	2011	Mon	Utah	37.0742	-113.309	0.6	HONEYMOON	Fee	BLM		BLM	PUB		St. George Field Office	St. George Field Office	UT					St. George Field Office	public
1355	FS	9	913	Chequamegon-Nicolet National Forest	1508569	COTA	25	P9EK3L	Human	26	2012	7	2	2012	Wed	Wisconsin	45.4839	-88.4969	0.1	COTA	Fee	USFS	USDA FOREST SERVICE	USFS	NF	NF	Nicolet National Forest	Chequamegon-Nicolet National Forest	WI				Regional park	National Forest Chequamegon-Nicolet	public
1774	BIA	GPR	NDFBA	Fort Berthold Agency	638032	BROOKS HEIGHT	57	G0K0	Human	26	2012	7	2	2012	Wed	North Dakota	47.9831	-102.595	1	BROOKS HEIGHT	Fee	UNK	Unknown	USACE	REC	Recreation Area	Sakakawea Recreation Area	SAKAKAWEA	ND	1160	Fort Berthold	Fort Berthold		SAKAKAWEA	tribal
2369	BIA	GPR	NDSRA	Standing Rock Agency	641674	Wood Pile	133	G0G3	Human	26	2012	7	2	2012	Wed	South Dakota	45.7667	-101.085	0.1	WOOD PILE										3970	Standing Rock	Standing Rock			tribal
2370	BIA	GPR	NDSRA	Standing Rock Agency	641680	Bottle Rocket #3	134	G0PC	Human	26	2012	7	2	2012	Wed	North Dakota	46.0894	-100.661	0.1	BOTTLE ROCKET #3										3970	Standing Rock	Standing Rock			tribal
2871	BIA	GPR	SDCCA	Crow Creek Agency	638382	Big Bend	42	G0KS	Human	26	2012	7	2	2012	Wed	South Dakota	44.2086	-99.7881	2	BIG BEND										855	Crow Creek	Crow Creek			tribal
2872	BIA	GPR	SDCCA	Crow Creek Agency	638385	Curley	43	G0KT	Human	26	2012	7	2	2012	Wed	South Dakota	44.0742	-99.4428	0.1	CURLEY										855	Crow Creek	Crow Creek			tribal
3354	BIA	GPR	SDLBA	Lower Brule Agency	638629	Church	29	G0HL	Human	26	2012	7	2	2012	Wed	South Dakota	44.0762	-99.5848	0.1	CHURCH										2030	Lower Brule	Lower Brule			tribal
3355	BIA	GPR	SDLBA	Lower Brule Agency	638632	Junk	30	G0LW	Human	26	2012	7	2	2012	Wed	South Dakota	44.0694	-99.5782	1	JUNK										2030	Lower Brule	Lower Brule			tribal
4405	BIA	GPR	SDPRA	Pine Ridge Agency	638567	Bandana	250	G0GV	Human	26	2012	7	2	2012	Wed	South Dakota	43.0331	-102.557	0.1	BANDANA										2810	Pine Ridge	Pine Ridge			tribal
4406	BIA	GPR	SDPRA	Pine Ridge Agency	638608	Smoker 2	251	G0GW	Human	26	2012	7	2	2012	Wed	South Dakota	43.0306	-102.548	0.2	SMOKER 2										2810	Pine Ridge	Pine Ridge			tribal
4407	BIA	GPR	SDPRA	Pine Ridge Agency	638609	Commod Bod	252	G0K6	Human	26	2012	7	2	2012	Wed	South Dakota	43.0242	-102.548	0.1	COMMOD BOD										2810	Pine Ridge	Pine Ridge			tribal
4408	BIA	GPR	SDPRA	Pine Ridge Agency	638610	Block	253	G0K7	Human	26	2012	7	2	2012	Wed	South Dakota	43.0169	-102.57	0.4	BLOCK										2810	Pine Ridge	Pine Ridge			tribal
4409	BIA	GPR	SDPRA	Pine Ridge Agency	638611	Flint	254	G0K8	Human	26	2012	7	2	2012	Wed	South Dakota	43.3122	-102.362	0.1	FLINT										2810	Pine Ridge	Pine Ridge			tribal
4410	BIA	GPR	SDPRA	Pine Ridge Agency	638612	Robert	255	G0K9	Human	26	2012	7	2	2012	Wed	South Dakota	43.2506	-102.34	0.1	ROBERT										2810	Pine Ridge	Pine Ridge			tribal
4411	BIA	GPR	SDPRA	Pine Ridge Agency	638615	Work Out	256	G0LB	Human	26	2012	7	2	2012	Wed	South Dakota	43.0297	-102.565	0.1	WORK OUT										2810	Pine Ridge	Pine Ridge			tribal
4412	BIA	GPR	SDPRA	Pine Ridge Agency	638616	Cabinet	257	G0LC	Human	26	2012	7	2	2012	Wed	South Dakota	43.0247	-102.552	0.1	CABINET										2810	Pine Ridge	Pine Ridge			tribal
4413	BIA	GPR	SDPRA	Pine Ridge Agency	638713	Young	258	G0LD	Human	26	2012	7	2	2012	Wed	South Dakota	43.0289	-102.55	0.1	YOUNG										2810	Pine Ridge	Pine Ridge			tribal
6071	BIA	NWR	ORWSA	Warm Springs Agency	638098	T-9-O Admin	22	G0JW	Human	26	2012	7	2	2012	Wed	Oregon	44.7572	-121.277	0.4	T-9-O ADMIN										4545	Warm Springs	Warm Springs			tribal
6887	BIA	NWR	WAYAA	Yakama Agency	639490	Adams View Park #1	43	G0J1	Human	26	2012	7	2	2012	Wed	Washington	46.3769	-120.491	0.5	ADAMS VIEW PARK #1										4690	Yakama Nation	Yakama Nation			tribal
6888	BIA	NWR	WAYAA	Yakama Agency	639495	Goudy Fire	44	G0KD	Human	26	2012	7	2	2012	Wed	Washington	46.393	-120.799	2	GOUDY FIRE										4690	Yakama Nation	Yakama Nation			tribal
6889	BIA	NWR	WAYAA	Yakama Agency	639533	Goodman/Meadowbrook	45	G0KM	Human	26	2012	7	2	2012	Wed	Washington	46.5455	-120.507	7	GOODMAN/MEADOWBROOK										4690	Yakama Nation	Yakama Nation			tribal
6890	BIA	NWR	WAYAA	Yakama Agency	639541	Destiny Lane	46	G0KN	Human	26	2012	7	2	2012	Wed	Washington	46.4849	-120.451	3	DESTINY LANE										4690	Yakama Nation	Yakama Nation			tribal
7562	BIA	RMR	MTBFA	Blackfeet Agency	643848	TEEPEE POLE	58	G0H8	Human	26	2012	7	2	2012	Wed	Montana	48.6304	-112.358	0.1	TEEPEE POLE										305	Blackfeet	Blackfeet			tribal
7563	BIA	RMR	MTBFA	Blackfeet Agency	643963	LAST STAR	61	G0KJ	Human	26	2012	7	2	2012	Wed	Montana	48.5682	-113.012	0.1	LAST STAR										305	Blackfeet	Blackfeet			tribal
7564	BIA	RMR	MTBFA	Blackfeet Agency	643964	700 BLOCK	62	G0KP	Human	26	2012	7	2	2012	Wed	Montana	48.551	-113.02	0.1	700 BLOCK										305	Blackfeet	Blackfeet			tribal
8307	BIA	RMR	MTFBA	Fort Belknap Agency	642960	Sidewalk	30	G0QZ	Human	26	2012	7	2	2012	Wed	Montana	48.4567	-108.752	0.1	SIDEWALK										1150	Fort Belknap	Fort Belknap			tribal
8544	BIA	RMR	MTFPA	Fort Peck Agency	642065	500 C St.	107	G6FR	Human	26	2012	7	2	2012	Wed	Montana	48.1097	-105.181	0.1	500 C ST.										1250	Fort Peck	Fort Peck			tribal
8545	BIA	RMR	MTFPA	Fort Peck Agency	642066	Bluff	108	G05J	Human	26	2012	7	2	2012	Wed	Montana	48.1092	-105.206	0.3	BLUFF										1250	Fort Peck	Fort Peck			tribal
9551	BIA	WER	AZHOA	Hopi Agency	638901	Mowa 264	82	G0JL	Human	26	2012	7	2	2012	Wed	Arizona	35.8481	-110.533	0.3	MOWA 264										1505	Hopi	Hopi			tribal
11248	NPS	SERO	MSNAP	Natchez Trace Parkway	638030	Jackson St	1269	G0JT	Human	26	2012	7	2	2012	Wed	Mississippi	34.2661	-88.7517	0.1	JACKSON ST	Fee	NPS	NPS	NPS	SDA	Parkway	Natchez Trace Parkway	NATR	MS				Parkway	NATR	public
1782	BIA	GPR	NDFBA	Fort Berthold Agency	655610	BROOKS HEIGHTS	47	HM98	Human	26	2013	7	2	2013	Thur	North Dakota	47.9842	-102.595	1	BROOKS HEIGHTS	Fee	UNK	Unknown	USACE	REC	Recreation Area	Sakakawea Recreation Area	SAKAKAWEA	ND	1160	Fort Berthold	Fort Berthold		SAKAKAWEA	tribal
2424	BIA	GPR	NDSRA	Standing Rock Agency	655538	Baby	77	HM5T	Human	26	2013	7	2	2013	Thur	North Dakota	46.0961	-100.639	0.1	BABY	Fee	UNK	Unknown	USACE	REC	Recreation Area	Oaha Recreation Area	OAHA	ND	3970	Standing Rock	Standing Rock		OAHA	tribal
2425	BIA	GPR	NDSRA	Standing Rock Agency	655545	Excavator	78	HM55	Human	26	2013	7	2	2013	Thur	North Dakota	46.0966	-100.662	2.5	EXCAVATOR										3970	Standing Rock	Standing Rock			tribal
2426	BIA	GPR	NDSRA	Standing Rock Agency	659205	Soaring Eagle	79	HM56	Human	26	2013	7	2	2013	Thur	South Dakota	45.6869	-100.801	0.3	SOARING EAGLE										3970	Standing Rock	Standing Rock			tribal
2879	BIA	GPR	SDCCA	Crow Creek Agency	655570	Smokey	27	HM8C	Human	26	2013	7	2	2013	Thur	South Dakota	44.0792	-99.4192	0.1	SMOKEY										855	Crow Creek	Crow Creek			tribal
3106	BIA	GPR	SDCRA	Cheyenne River Agency	657168	Squeaker	51	HM6L	Human	26	2013	7	2	2013	Thur	South Dakota	44.9897	-101.219	0.1	SQUEAKER										605	Cheyenne River	Cheyenne River			tribal
3107	BIA	GPR	SDCRA	Cheyenne River Agency	657169	Bushy	52	HM6P	Human	26	2013	7	2	2013	Thur	South Dakota	45.0136	-101.243	0.1	BUSHY										605	Cheyenne River	Cheyenne River			tribal
3108	BIA	GPR	SDCRA	Cheyenne River Agency	657172	Church	53	HM7B	Human	26	2013	7	2	2013	Thur	South Dakota	44.6078	-101.499	2.4	CHURCH										605	Cheyenne River	Cheyenne River			tribal
3109	BIA	GPR	SDCRA	Cheyenne River Agency	657174	Skyline	54	HM7F	Human	26	2013	7	2	2013	Thur	South Dakota	44.7683	-101.844	0.1	SKYLINE										605	Cheyenne River	Cheyenne River			tribal
3110	BIA	GPR	SDCRA	Cheyenne River Agency	657178	Chain Link	56	HM9N	Human	26	2013	7	2	2013	Thur	South Dakota	44.9925	-101.233	0.1	CHAIN LINK										605	Cheyenne River	Cheyenne River			tribal
3111	BIA	GPR	SDCRA	Cheyenne River Agency	657180	Boomer	57	HM9P	Human	26	2013	7	2	2013	Thur	South Dakota	45.2133	-101.669	0.2	BOOMER										605	Cheyenne River	Cheyenne River			tribal
4469	BIA	GPR	SDPRA	Pine Ridge Agency	655572	Cars	93	HM85	Human	26	2013	7	2	2013	Thur	South Dakota	43.0218	-102.547	0.1	CARS										2810	Pine Ridge	Pine Ridge			tribal
5045	BIA	GPR	SDRBA	Rosebud Agency	656809	Last Lane	90	HM5Q	Human	26	2013	7	2	2013	Thur	South Dakota	43.2468	-100.861	0.1	LAST LANE										3235	Rosebud	Rosebud			tribal
5046	BIA	GPR	SDRBA	Rosebud Agency	656808	Leroy	91	HM8A	Human	26	2013	7	2	2013	Thur	South Dakota	43.2537	-100.835	0.1	LEROY										3235	Rosebud	Rosebud			tribal
5047	BIA	GPR	SDRBA	Rosebud Agency	656807	Dog House	92	HM8F	Human	26	2013	7	2	2013	Thur	South Dakota	43.1453	-100.902	0.1	DOG HOUSE										3235	Rosebud	Rosebud			tribal
5146	BIA	MWR	MIMIA	Michigan Field Office	655872	Bottle Rocket	4	HN76	Human	26	2013	7	2	2013	Thur	Michigan	45.7039	-87.3275	0.1	BOTTLE ROCKET										1410	Hannahville	Hannahville			tribal
6084	BIA	NWR	ORWSA	Warm Springs Agency	655566	2759 East Spur	29	HM70	Human	26	2013	7	2	2013	Thur	Oregon	44.7514	-121.287	0.1	2759 EAST SPUR										4545	Warm Springs	Warm Springs			tribal
7585	BIA	RMR	MTBFA	Blackfeet Agency	655607	EAST CAMPGROUND	38	HM8H	Human	26	2013	7	2	2013	Thur	Montana	48.5602	-113.019	0.1	EAST CAMPGROUND										305	Blackfeet	Blackfeet			tribal
9117	BIA	SPR	OKANA	Anadarko Agency	655557	KCA-OFFICE	1335	HM66	Human	26	2013	7	2	2013	Thur	Oklahoma	34.61	-98.3822	1	KCA-OFFICE										5720	Kiowa-Comanche-Apache-Fort Sill Apache	Kiowa-Comanche-Apache-Fort Sill Apache			tribal
1791	BIA	GPR	NDFBA	Fort Berthold Agency	668557	Sakakawea Point	45	H6WE	Human	26	2014	7	2	2014	Fri	North Dakota	47.9933	-102.536	1	SAKAKAWEA POINT	Fee	UNK	Unknown	USACE	REC	Recreation Area	Sakakawea Recreation Area	SAKAKAWEA	ND	1160	Fort Berthold	Fort Berthold		SAKAKAWEA	tribal
3124	BIA	GPR	SDCRA	Cheyenne River Agency	668634	Flo Rider	22	H6XY	Human	26	2014	7	2	2014	Fri	South Dakota	44.9997	-101.204	0.1	FLO RIDER										605	Cheyenne River	Cheyenne River			tribal
3380	BIA	GPR	SDLBA	Lower Brule Agency	668662	Lambchop	11	H6Z3	Human	26	2014	7	2	2014	Fri	South Dakota	44.0712	-99.5815	0.1	LAMBCHOP										2030	Lower Brule	Lower Brule			tribal
4483	BIA	GPR	SDPRA	Pine Ridge Agency	668685	Greengrass	90	H6ZY	Human	26	2014	7	2	2014	Fri	South Dakota	43.0317	-102.555	0.1	GREENGRASS										2810	Pine Ridge	Pine Ridge			tribal
4484	BIA	GPR	SDPRA	Pine Ridge Agency	668686	Decked	91	H6Z1	Human	26	2014	7	2	2014	Fri	South Dakota	43.1458	-102.372	0.1	DECKED										2810	Pine Ridge	Pine Ridge			tribal
4485	BIA	GPR	SDPRA	Pine Ridge Agency	668687	2500	92	H6Z2	Human	26	2014	7	2	2014	Fri	South Dakota	43.1296	-102.666	0.1	2500										2810	Pine Ridge	Pine Ridge			tribal
4486	BIA	GPR	SDPRA	Pine Ridge Agency	668688	Cloe	93	H6Z4	Human	26	2014	7	2	2014	Fri	South Dakota	43.0318	-102.545	0.5	CLOE										2810	Pine Ridge	Pine Ridge			tribal
4487	BIA	GPR	SDPRA	Pine Ridge Agency	668689	Used Tires	94	H6Z6	Human	26	2014	7	2	2014	Fri	South Dakota	43.1886	-102.752	0.5	USED TIRES										2810	Pine Ridge	Pine Ridge			tribal
5063	BIA	GPR	SDRBA	Rosebud Agency	669581	FIELD	63	H6Y8	Human	26	2014	7	2	2014	Fri	South Dakota	43.3272	-100.839	0.1	FIELD										3235	Rosebud	Rosebud			tribal
7607	BIA	RMR	MTBFA	Blackfeet Agency	669262	BOARDING SCHOOL	28	H6YK	Human	26	2014	7	2	2014	Fri	Montana	48.9647	-112.974	0.1	BOARDING SCHOOL										305	Blackfeet	Blackfeet			tribal
9771	BIA	WER	UTUOA	Uintah and Ouray Agency	670620	Coonsville	25	H60G	Human	26	2014	7	2	2014	Fri	Utah	40.3064	-109.891	0.1	COONSVILLE										4390	Uintah and Ouray	Uintah and Ouray			tribal
10109	BLM	ID	IDIFD	Idaho Falls Field Office	669751	Number		H6ZD	Human	26	2014	7	2	2014	Fri	Idaho	43.64	-113.292	0.1	NUMBER															private
1799	BIA	GPR	NDFBA	Fort Berthold Agency	679967	FLY OVER FIRE	45	JV59	Human	26	2015	7	2	2015	Sat	North Dakota	47.6494	-101.841	1	FLY OVER FIRE										1160	Fort Berthold	Fort Berthold			tribal
1881	BIA	GPR	NDFTA	Fort Totten Agency	680956	LATE NIGHT	234	JW1G	Human	26	2015	7	2	2015	Sat	North Dakota	47.9794	-99.0321	0.1	LATE NIGHT										3935	Spirit Lake	Spirit Lake			tribal
6126	BIA	NWR	ORWSA	Warm Springs Agency	681243	Tenino Road	25	JVY0	Human	26	2015	7	2	2015	Sat	Oregon	44.7553	-121.278	0.8	TENINO ROAD										4545	Warm Springs	Warm Springs			tribal
6962	BIA	NWR	WAYAA	Yakama Agency	682044	400 Block	63	JV4C	Human	26	2015	7	2	2015	Sat	Washington	46.3816	-120.731	0.1	400 BLOCK										4690	Yakama Nation	Yakama Nation			tribal
6963	BIA	NWR	WAYAA	Yakama Agency	682045	Becker	64	JV4F	Human	26	2015	7	2	2015	Sat	Washington	46.3954	-120.357	1.7	BECKER										4690	Yakama Nation	Yakama Nation			tribal
6964	BIA	NWR	WAYAA	Yakama Agency	683895	Signal Peak Stump	65	JV4J	Human	26	2015	7	2	2015	Sat	Washington	46.3803	-120.732	0.1	SIGNAL PEAK STUMP										4690	Yakama Nation	Yakama Nation			tribal
22	FS	8	801	National Forests in Alabama	6714164	Boat Ramp	25	EK2T	Human	26	2016	7	2	2016	Mon	Alabama	34.1144	-87.2286	0.1	BOAT RAMP													National park or forest	William B Bankhead National Forest	public
1808	BIA	GPR	NDFBA	Fort Berthold Agency	693321	ENERGY	46	KD1N	Human	26	2016	7	2	2016	Mon	North Dakota	47.9564	-102.129	1	ENERGY										1160	Fort Berthold	Fort Berthold			tribal
2483	BIA	GPR	NDSRA	Standing Rock Agency	692992	Bullhead Creek 2	54	KDH0	Human	26	2016	7	2	2016	Mon	South Dakota	45.7644	-101.085	0.2	BULLHEAD CREEK 2										3970	Standing Rock	Standing Rock			tribal
2484	BIA	GPR	NDSRA	Standing Rock Agency	692995	SPOT	55	KDH1	Human	26	2016	7	2	2016	Mon	South Dakota	45.7678	-101.086	0.1	SPOT										3970	Standing Rock	Standing Rock			tribal
2485	BIA	GPR	NDSRA	Standing Rock Agency	693000	OAHE	56	KDH2	Human	26	2016	7	2	2016	Mon	South Dakota	45.5997	-100.483	2	OAHE										3970	Standing Rock	Standing Rock			tribal
2486	BIA	GPR	NDSRA	Standing Rock Agency	693004	Rugs	58	KDH5	Human	26	2016	7	2	2016	Mon	South Dakota	45.8578	-100.457	0.2	RUGS										3970	Standing Rock	Standing Rock			tribal
2487	BIA	GPR	NDSRA	Standing Rock Agency	693006	TERO	60	KDJ0	Human	26	2016	7	2	2016	Mon	North Dakota	46.0889	-100.653	0.8	TERO										3970	Standing Rock	Standing Rock			tribal
2488	BIA	GPR	NDSRA	Standing Rock Agency	693007	Red Fish	61	KDJ2	Human	26	2016	7	2	2016	Mon	North Dakota	46.0961	-100.639	0.1	RED FISH	Fee	UNK	Unknown	USACE	REC	Recreation Area	Oaha Recreation Area	OAHA	ND	3970	Standing Rock	Standing Rock		OAHA	tribal
2489	BIA	GPR	NDSRA	Standing Rock Agency	692979	Black Cat	62	KDH3	Human	26	2016	7	2	2016	Mon	North Dakota	46.0928	-100.656	0.1	BLACK CAT										3970	Standing Rock	Standing Rock			tribal
2490	BIA	GPR	NDSRA	Standing Rock Agency	692985	Horseshoe	63	KDH6	Human	26	2016	7	2	2016	Mon	North Dakota	46.3889	-100.588	6	HORSESHOE										3970	Standing Rock	Standing Rock			tribal
2491	BIA	GPR	NDSRA	Standing Rock Agency	692990	South Soldier	65	KDH9	Human	26	2016	7	2	2016	Mon	South Dakota	45.7942	-100.816	0.1	SOUTH SOLDIER										3970	Standing Rock	Standing Rock			tribal
2492	BIA	GPR	NDSRA	Standing Rock Agency	692993	North Soldier	66	KDJ1	Human	26	2016	7	2	2016	Mon	South Dakota	45.7973	-100.815	0.3	NORTH SOLDIER										3970	Standing Rock	Standing Rock			tribal
2493	BIA	GPR	NDSRA	Standing Rock Agency	692994	Antelope	67	KDJ3	Human	26	2016	7	2	2016	Mon	North Dakota	46.0905	-100.66	0.1	ANTELOPE										3970	Standing Rock	Standing Rock			tribal
2494	BIA	GPR	NDSRA	Standing Rock Agency	692997	Swamp	69	KDJ5	Human	26	2016	7	2	2016	Mon	North Dakota	46.115	-100.692	0.5	SWAMP										3970	Standing Rock	Standing Rock			tribal
2495	BIA	GPR	NDSRA	Standing Rock Agency	693003	Grass Dance	70	KDJ7	Human	26	2016	7	2	2016	Mon	South Dakota	45.6459	-100.604	0.1	GRASS DANCE										3970	Standing Rock	Standing Rock			tribal
2496	BIA	GPR	NDSRA	Standing Rock Agency	693001	Meadow Lark	71	KDJ8	Human	26	2016	7	2	2016	Mon	North Dakota	46.0897	-100.664	0.1	MEADOW LARK										3970	Standing Rock	Standing Rock			tribal
2888	BIA	GPR	SDCCA	Crow Creek Agency	693086	Mag Bar	14	KDF3	Human	26	2016	7	2	2016	Mon	South Dakota	44.0753	-99.4319	0.1	MAG BAR										855	Crow Creek	Crow Creek			tribal
2889	BIA	GPR	SDCCA	Crow Creek Agency	693087	Schultz	15	KDF4	Human	26	2016	7	2	2016	Mon	South Dakota	44.0628	-99.4325	0.2	SCHULTZ										855	Crow Creek	Crow Creek			tribal
3139	BIA	GPR	SDCRA	Cheyenne River Agency	692977	NDN	45	KDD4	Human	26	2016	7	2	2016	Mon	South Dakota	45.0028	-101.231	0.1	NDN										605	Cheyenne River	Cheyenne River			tribal
3394	BIA	GPR	SDLBA	Lower Brule Agency	693491	Light	8	KET0	Human	26	2016	7	2	2016	Mon	South Dakota	44.0745	-99.5896	0.1	LIGHT										2030	Lower Brule	Lower Brule			tribal
5082	BIA	GPR	SDRBA	Rosebud Agency	701171	Play Ground	60	KDG0	Human	26	2016	7	2	2016	Mon	South Dakota	43.2453	-100.861	0.1	PLAY GROUND										3235	Rosebud	Rosebud			tribal
5102	BIA	GPR	SDSIA	Sisseton Agency	698782	Long Hollow	2	KF2P	Human	26	2016	7	2	2016	Mon	South Dakota	45.6883	-97.1622	0.1	LONG HOLLOW										1860	Lake Traverse	Lake Traverse			tribal
5103	BIA	GPR	SDSIA	Sisseton Agency	698783	Little Crow Drive	3	KF2R	Human	26	2016	7	2	2016	Mon	South Dakota	45.5694	-97.0592	0.1	LITTLE CROW DRIVE										1860	Lake Traverse	Lake Traverse			tribal
6572	BIA	NWR	WASPA	Spokane Agency	693124	6 Flags	7	KDM1	Human	26	2016	7	2	2016	Mon	Washington	47.905	-118.326	1	6 FLAGS										3940	Spokane	Spokane	National park or forest	Lake Roosevelt National Recreation	federally managed on tribal land
6990	BIA	NWR	WAYAA	Yakama Agency	697308	Bessie Springs Rd.	71	KDD0	Human	26	2016	7	2	2016	Mon	Washington	46.3762	-120.497	1.3	BESSIE SPRINGS RD.										4690	Yakama Nation	Yakama Nation			tribal
7700	BIA	RMR	MTBFA	Blackfeet Agency	698503	UNDERPASS	63	KDE2	Human	26	2016	7	2	2016	Mon	Montana	48.4408	-113.219	0.1	UNDERPASS										305	Blackfeet	Blackfeet			tribal
7701	BIA	RMR	MTBFA	Blackfeet Agency	698452	LABUFF	64	KDE6	Human	26	2016	7	2	2016	Mon	Montana	48.5481	-113.011	0.1	LABUFF										305	Blackfeet	Blackfeet			tribal
8152	BIA	RMR	MTCRA	Crow Agency	699440	BOTTLE ROCKET	52	KC9R	Human	26	2016	7	2	2016	Mon	Montana	45.6031	-107.468	0.2	BOTTLE ROCKET										845	Crow	Crow			tribal
8772	BIA	RMR	MTNCA	Northern Cheyenne Agency	692964	Onebear	19	KC96	Human	26	2016	7	2	2016	Mon	Montana	45.6106	-106.661	0.3	ONEBEAR										2490	Northern Cheyenne	Northern Cheyenne			tribal
9018	BIA	RMR	WYWRA	Wind River Agency	701807	#1 Shipton Lane	28	KD5H	Human	26	2016	7	2	2016	Mon	Wyoming	43.0006	-108.873	0.1	#1 SHIPTON LANE										4610	Wind River	Wind River			tribal
9019	BIA	RMR	WYWRA	Wind River Agency	701809	Left Hand Circle	30	KD7Q	Human	26	2016	7	2	2016	Mon	Wyoming	42.9928	-108.483	0.2	LEFT HAND CIRCLE										4610	Wind River	Wind River			tribal
9153	BIA	SPR	OKCOA	Concho Field Office	693111	Smoke Bomb	6006	KD33	Human	26	2016	7	2	2016	Mon	Oklahoma	36.1038	-98.6154	0.3	SMOKE BOMB										5560	Cheyenne-Arapaho	Cheyenne-Arapaho			tribal
9154	BIA	SPR	OKCOA	Concho Field Office	693116	Sidewinder	6007	KD35	Human	26	2016	7	2	2016	Mon	Oklahoma	36.1082	-98.6152	0.5	SIDEWINDER										5560	Cheyenne-Arapaho	Cheyenne-Arapaho			tribal
9831	BLM	CA	CACDD	California Desert District	88387	JOHNSON		783	Human	26	1980	7	3	1980	Fri	California	34.5833	-117.134	15	JOHNSON	Fee	BLM		BLM	PUB		Barstow Field Office	Barstow Field Office	CA					Barstow Field Office	public
10281	BLM	NV	NVLVD	Las Vegas Field Office	89748	MT SPR A		4265	Human	26	1980	7	3	1980	Fri	Nevada	36.0333	-115.517	0	MT SPR A	Fee	BLM		BLM	PUB		Red Rock/Sloan Field Office	Red Rock/Sloan Field Office	NV				National park or forest	Red Rock Canyon National Conservation Area	public
10522	BLM	OR	ORPRD	Prineville District	90384	RATTLESNK		5923	Human	26	1980	7	3	1980	Fri	Oregon	44.7498	-121.234	75	RATTLESNK										4545	Warm Springs	Warm Springs			tribal
10832	NPS	IMRO	OKCHP	Chickasaw National Recreation Area	268244	CHIGGER FI	5		Human	26	1980	7	3	1980	Fri	Oklahoma	34.4931	-96.9863	1	CHIGGER FI	Fee	NPS	NPS	NPS	NRA	National Recreation Area	Chickasaw National Recreation Area	CHIC	OK	5580	Chickasaw	Chickasaw	National park or forest	Chickasaw National Recreation Area	federally managed on tribal land
10913	NPS	IMRO	TXPAP	Padre Island National Seashore	267717	LIBERTY I	3009		Human	26	1980	7	3	1980	Fri	Texas	27.5003	-97.2836	2000	LIBERTY I	Fee	NPS	NPS	NPS	NLS	National Seashore	Padre Island National Seashore	PAIS	TX				National park or forest	Padre Island National Seashore	public
11008	NPS	MWRO	NDKRP	Knife River Indian Villages National Historic Site	248637	PENINSULA	1		Human	26	1980	7	3	1980	Fri	North Dakota	47.3167	-101.367	1	PENINSULA															private
353	FS	5	501	Angeles National Forest	84882		46		Human	26	1981	7	3	1981	Sat	California	34.2869	-117.827	0.1		Fee	USFS	USDA FOREST SERVICE	USFS	NF	NF	Angeles National Forest	Angeles National Forest	CA				National park or forest	Angeles National Forest	public
450	FS	5	501	Angeles National Forest	84885		42		Human	26	1981	7	3	1981	Sat	California	34.6239	-118.442	0.1		Fee	USFS	USDA FOREST SERVICE	USFS	NF	NF	Angeles National Forest	Angeles National Forest	CA				National park or forest	Angeles National Forest	public
1332	FS	6	606	Mt. Hood National Forest	130560		5		Human	26	1981	7	3	1981	Sat	Oregon	45.3108	-121.769	0.1		Fee	USFS	USDA FOREST SERVICE	USFS	NF	NF	Mt. Hood National Forest	Mt. Hood National Forest	OR				National park or forest	Mount Hood National Forest	public
10296	BLM	NV	NVLVD	Las Vegas Field Office	86256	HILL		4313	Human	26	1981	7	3	1981	Sat	Nevada	36.0333	-115.517	30	HILL	Fee	BLM		BLM	PUB		Red Rock/Sloan Field Office	Red Rock/Sloan Field Office	NV				National park or forest	Red Rock Canyon National Conservation Area	public
621	FS	5	513	Sequoia National Forest	108744		52		Human	26	1982	7	3	1982	Sun	California	35.7261	-118.545	0.1														National park or forest	Sequoia National Forest	public
9804	BLM	AZ	AZYUD	Yuma-Lake Havasu Zone	81054	OXBOW		9845	Human	26	1982	7	3	1982	Sun	California	33.7	-114.718	1	OXBOW	Fee	BLM		BLM	PUB		Palm Springs/S. Coast Field Office	Palm Springs/S. Coast Field Office	CA					Palm Springs/S. Coast Field Office	public
10315	BLM	NV	NVLVD	Las Vegas Field Office	82569	MM 37		4347	Human	26	1982	7	3	1982	Sun	Nevada	36.0666	-115.734	0	MM 37	Fee	BLM		BLM	PUB		Las Vegas Field Office	Las Vegas Field Office	NV					Las Vegas Field Office	public
10528	BLM	OR	ORPRD	Prineville District	83066	VANORA		5939	Human	26	1982	7	3	1982	Sun	Oregon	44.7332	-121.234	0	VANORA															private
10529	BLM	OR	ORPRD	Prineville District	83067	WAPINITA		5940	Human	26	1982	7	3	1982	Sun	Oregon	45.1498	-121.118	605	WAPINITA															private
10690	BLM	WY	WYRAD	Rawlins District	83544	BEACON FIR		7366	Human	26	1982	7	3	1982	Sun	Wyoming	41.7333	-107.784	1	BEACON FIR															private
189	FS	8	813	National Forests in Texas	177285		33		Human	26	1983	7	3	1983	Mon	Texas	33.3833	-97.5667	1																private
776	FS	5	516	Stanislaus National Forest	117304		7		Human	26	1983	7	3	1983	Mon	California	37.98	-119.892	0.1		Fee	USFS	USDA FOREST SERVICE	USFS	NF	NF	Stanislaus National Forest	Stanislaus National Forest	CA				National park or forest	Stanislaus National Forest	public
9362	BIA	SWR	NMMEA	Mescalero Agency	345338	BOTELLA	1333		Human	26	1983	7	3	1983	Mon	New Mexico	33.1551	-105.767	1	BOTELLA										2205	Mescalero	Mescalero			tribal
9363	BIA	SWR	NMMEA	Mescalero Agency	345339	CHICO	1334		Human	26	1983	7	3	1983	Mon	New Mexico	33.1551	-105.8	0.1	CHICO										2205	Mescalero	Mescalero			tribal
9364	BIA	SWR	NMMEA	Mescalero Agency	345341	ORTEGA	1336		Human	26	1983	7	3	1983	Mon	New Mexico	33.1984	-105.732	1	ORTEGA										2205	Mescalero	Mescalero			tribal
10342	BLM	NV	NVLVD	Las Vegas Field Office	79466	LIZARD		4295	Human	26	1983	7	3	1983	Mon	Nevada	36.0166	-115.701	0	LIZARD	Fee	BLM		BLM	PUB		Las Vegas Field Office	Las Vegas Field Office	NV					Las Vegas Field Office	public
10343	BLM	NV	NVLVD	Las Vegas Field Office	79467	RATTLE		4296	Human	26	1983	7	3	1983	Mon	Nevada	36.0166	-115.534	0	RATTLE	Fee	USFS	USDA FOREST SERVICE	USFS	NF	NF	Toiyabe National Forest	Humboldt-Toiyabe National Forest	NV				National park or forest	Toiyabe National Forest	public
10344	BLM	NV	NVLVD	Las Vegas Field Office	79468	BUDS		4297	Human	26	1983	7	3	1983	Mon	Nevada	36.0333	-115.601	0	BUDS	Fee	BLM		BLM	PUB		Las Vegas Field Office	Las Vegas Field Office	NV					Las Vegas Field Office	public
10345	BLM	NV	NVLVD	Las Vegas Field Office	79469	TANDEM		4298	Human	26	1983	7	3	1983	Mon	Nevada	36.0166	-115.501	1	TANDEM													National park or forest	Toiyabe National Forest	public
10346	BLM	NV	NVLVD	Las Vegas Field Office	79470	RACER		4299	Human	26	1983	7	3	1983	Mon	Nevada	36.0166	-115.751	2	RACER	Fee	BLM		BLM	PUB		Las Vegas Field Office	Las Vegas Field Office	NV					Las Vegas Field Office	public
10838	NPS	IMRO	TXAMP	Amistad National Recreation Area	266353	HIWAY	4222		Human	26	1983	7	3	1983	Mon	Texas	29.4613	-100.955	0.1	HIWAY													National park or forest	Amistad National Recreation Area	public
10855	NPS	IMRO	TXLAP	Lake Meredith National Recreation Area	268643	BW PICNIC	9		Human	26	1983	7	3	1983	Mon	Texas	35.6841	-101.628	5	BW PICNIC	Fee	NPS	NPS	NPS	NRA	National Recreation Area	Lake Meredith National Recreation Area	LAMR	TX				National park or forest	Lake Meredith National Recreation Area	public
11044	NPS	NERO	MACCP	Cape Cod National Seashore	238855	HEAD OF MD	754		Human	26	1983	7	3	1983	Mon	Massachusetts	42.0515	-70.084	0.1	HEAD OF MD	Fee	NPS	NPS	NPS	NLS	National Seashore	Cape Cod National Seashore	CACO	MA				National park or forest	Cape Cod National Seashore	public
11193	NPS	PWRO	WALRP	Lake Roosevelt National Recreation Area	201082	BRIEF BURN	6540		Human	26	1983	7	3	1983	Mon	Washington	47.8661	-118.344	0.1	BRIEF BURN	Fee	NPS	NPS	NPS	NRA	National Recreation Area	Lake Roosevelt National Recreation Area	LARO	WA				National park or forest	Lake Roosevelt National Recreation Area	public
63	FS	8	807	National Forests in Mississippi	166561		225		Human	26	1984	7	3	1984	Wed	Mississippi	30.5833	-88.8833	25		Fee	USFS	USDA FOREST SERVICE	USFS	NF	NF	De Soto National Forest	National Forests in Mississippi	MS				National park or forest	De Soto National Forest	public
179	FS	8	813	National Forests in Texas	177361		66		Human	26	1984	7	3	1984	Wed	Texas	33.3333	-97.6167	0.1		Fee	USFS	USDA FOREST SERVICE	USFS	NG	NF	Lyndon B. Johnson National Grassland	National Forests in Texas	TX				NF	National Forests in Texas	public
393	FS	8	809	Ouachita National Forest	169669		74		Human	26	1984	7	3	1984	Wed	Arkansas	34.4	-93.4	10		Fee	USFS	USDA FOREST SERVICE	USFS	NF	NF	Ouachita National Forest	Ouachita National Forest	AR				National park or forest	Ouachita National Forest	public
8615	BIA	RMR	MTNCA	Northern Cheyenne Agency	365972	MARKER	2609		Human	26	1984	7	3	1984	Wed	Montana	45.6292	-106.646	0.1	MARKER										2490	Northern Cheyenne	Northern Cheyenne			tribal
9938	BLM	CO	COGJD	Grand Junction Center	74336	BLACK DIAM		E704	Human	26	1984	7	3	1984	Wed	Colorado	39.1833	-108.501	30	BLACK DIAM	Fee	BLM		BLM	PUB		Grand Junction Field Office	Grand Junction Field Office	CO					Grand Junction Field Office	public
10364	BLM	NV	NVLVD	Las Vegas Field Office	75752	MM 39		K429	Human	26	1984	7	3	1984	Wed	Nevada	36.0833	-115.801	0	MM 39	Fee	BLM		BLM	PUB		Las Vegas Field Office	Las Vegas Field Office	NV					Las Vegas Field Office	public
10365	BLM	NV	NVLVD	Las Vegas Field Office	75753	SANDY		K430	Human	26	1984	7	3	1984	Wed	Nevada	36	-115.601	0	SANDY	Fee	BLM		BLM	PUB		Las Vegas Field Office	Las Vegas Field Office	NV					Las Vegas Field Office	public
10366	BLM	NV	NVLVD	Las Vegas Field Office	75754	BOB		K431	Human	26	1984	7	3	1984	Wed	Nevada	36.0166	-115.484	0	BOB	Fee	BLM		BLM	PUB		Red Rock/Sloan Field Office	Red Rock/Sloan Field Office	NV				National park or forest	Red Rock Canyon National Conservation Area	public
10495	BLM	OR	ORMED	Medford District	76247	REEVES CR		P004	Human	26	1984	7	3	1984	Wed	Oregon	42.2332	-123.635	0	REEVES CR	Fee	BLM		BLM	PUB		Medford Grants Pass Field Office	Medford Grants Pass Field Office	OR					Medford Grants Pass Field Office	public
10694	BLM	WY	WYRAD	Rawlins District	76939	FIREWORKS2		S257	Human	26	1984	7	3	1984	Wed	Wyoming	41.8333	-106.417	4	FIREWORKS2															private
10839	NPS	IMRO	TXAMP	Amistad National Recreation Area	266358	HWY 454	4284		Human	26	1984	7	3	1984	Wed	Texas	29.4622	-100.957	2	HWY 454													National park or forest	Amistad National Recreation Area	public
10940	NPS	MWRO	ARBUP	Buffalo National River	245837	SHINE-EYE	4290		Human	26	1984	7	3	1984	Wed	Arkansas	35.9859	-92.7446	2	SHINE-EYE	Fee	NPS	NPS	NPS	WSR	National River	Buffalo National River	BUFF	AR				National park or forest	Buffalo National River	public
851	FS	2	212	Pike and San Isabel National Forests	25076		36		Human	26	1985	7	3	1985	Thur	Colorado	39.3547	-105.248	0.1		Fee	USFS	USDA FOREST SERVICE	USFS	NF	NF	Pike National Forest	Pike and San Isabel National Forests	CO				NF	Pike and San Isabel National Forests	public
882	FS	2	215	White River National Forest	27499		6		Human	26	1985	7	3	1985	Thur	Colorado	39.6317	-106.049	0.1														National park or forest	Arapaho National Forest	public
939	FS	5	514	Shasta-Trinity National Forest	112653		101		Human	26	1985	7	3	1985	Thur	California	40.5867	-123.267	0.1		Fee	USFS	USDA FOREST SERVICE	USFS	NF	NF	Trinity National Forest	Shasta-Trinity National Forest	CA				National park or forest	Trinity National Forest	public
956	FS	5	514	Shasta-Trinity National Forest	112654		99		Human	26	1985	7	3	1985	Thur	California	40.7756	-122.813	1		Fee	USFS	USDA FOREST SERVICE	USFS	NF	NF	Trinity National Forest	Shasta-Trinity National Forest	CA				National park or forest	Trinity National Forest	public
1614	FS	1	114	Kootenai National Forest	12213		53		Human	26	1985	7	3	1985	Thur	Montana	48.4667	-115.883	0.1																private
1892	BIA	GPR	NDSRA	Standing Rock Agency	322933	xx NONE xx	54		Human	26	1985	7	3	1985	Thur	North Dakota	46.1	-100.634	3	XX NONE XX	Fee	UNK	Unknown	USACE	REC	Recreation Area	Oaha Recreation Area	OAHA	ND	3970	Standing Rock	Standing Rock		OAHA	tribal
1893	BIA	GPR	NDSRA	Standing Rock Agency	322935	xx NONE xx	56		Human	26	1985	7	3	1985	Thur	North Dakota	46.0833	-100.617	1	XX NONE XX	Fee	UNK	Unknown	USACE	REC	Recreation Area	Oaha Recreation Area	OAHA	ND	3970	Standing Rock	Standing Rock		OAHA	tribal
3428	BIA	GPR	SDPRA	Pine Ridge Agency	310333	EVERGREENS	81		Human	26	1985	7	3	1985	Thur	South Dakota	43.3078	-102.361	1200	EVERGREENS										2810	Pine Ridge	Pine Ridge			tribal
4577	BIA	GPR	SDRBA	Rosebud Agency	316971	SFMISSION	99		Human	26	1985	7	3	1985	Thur	South Dakota	43.1403	-100.9	1	SFMISSION										3235	Rosebud	Rosebud			tribal
4583	BIA	GPR	SDRBA	Rosebud Agency	316982	SOL HILL	110		Human	26	1985	7	3	1985	Thur	South Dakota	43.2403	-100.864	0.5	SOL HILL										3235	Rosebud	Rosebud			tribal
5560	BIA	NWR	ORWSA	Warm Springs Agency	445458	JUNCTION	34		Human	26	1985	7	3	1985	Thur	Oregon	44.7665	-121.268	2	JUNCTION										4545	Warm Springs	Warm Springs			tribal
5561	BIA	NWR	ORWSA	Warm Springs Agency	445459	OLD DUMP	35		Human	26	1985	7	3	1985	Thur	Oregon	44.7665	-121.234	0.1	OLD DUMP										4545	Warm Springs	Warm Springs			tribal
5562	BIA	NWR	ORWSA	Warm Springs Agency	445460	MILLER	36		Human	26	1985	7	3	1985	Thur	Oregon	44.7665	-121.268	0.1	MILLER										4545	Warm Springs	Warm Springs			tribal
7006	BIA	PAR	CACCA	Central California Agency	456351	LAKE #1	11		Human	26	1985	7	3	1985	Thur	California	38.9999	-122.668	2	LAKE #1															private
9321	BIA	SWR	NMLAA	Laguna Agency	335335	DUCKLING	6		Human	26	1985	7	3	1985	Thur	New Mexico	35.0417	-107.392	0.5	DUCKLING										1840	Laguna	Laguna			tribal
9736	BIA	WER	UTUOA	Uintah and Ouray Agency	430482	RODEO	23		Human	26	1985	7	3	1985	Thur	Utah	40.2938	-109.861	0.1	RODEO										4390	Uintah and Ouray	Uintah and Ouray			tribal
10379	BLM	NV	NVLVD	Las Vegas Field Office	71392	MILE 22		K667	Human	26	1985	7	3	1985	Thur	Nevada	36.0166	-115.534	100	MILE 22	Fee	USFS	USDA FOREST SERVICE	USFS	NF	NF	Toiyabe National Forest	Humboldt-Toiyabe National Forest	NV				National park or forest	Toiyabe National Forest	public
10380	BLM	NV	NVLVD	Las Vegas Field Office	71395	SCENIC		K670	Human	26	1985	7	3	1985	Thur	Nevada	36.15	-115.434	0.1	SCENIC	Fee	BLM		BLM	PUB		Red Rock/Sloan Field Office	Red Rock/Sloan Field Office	NV				National park or forest	Red Rock Canyon National Conservation Area	public
10609	BLM	UT	UTRID	Richfield Field Office	72468	YUBA SOUTH		R459	Human	26	1985	7	3	1985	Thur	Utah	39.4666	-111.984	0.3	YUBA SOUTH	Fee	SLB	School and Institutional Trust Lands Administration	SLB	SRMA	State Trust Lands	The State of Utah School and Institutional Trust Lands Administration 3208		UT				State Trust Lands	The State of Utah School and Institutional Trust Lands Administration 3208	public
10695	BLM	WY	WYRAD	Rawlins District	72811	REST		S301	Human	26	1985	7	3	1985	Thur	Wyoming	41.8333	-107.001	0.3	REST															private
10862	NPS	IMRO	TXLAP	Lake Meredith National Recreation Area	268683	Rockcup	8509		Human	26	1985	7	3	1985	Thur	Texas	35.7108	-101.55	0.5	ROCKCUP													National park or forest	Lake Meredith National Recreation Area	public
782	FS	4	408	Fishlake National Forest	213450		32		Human	26	1986	7	3	1986	Fri	Utah	38.1	-111.25	0.1		Fee	USFS	USDA FOREST SERVICE	USFS	NF	NF	Dixie National Forest	Fishlake National Forest	UT				National park or forest	Dixie National Forest	public
1907	BIA	GPR	NDSRA	Standing Rock Agency	323008	xx NONE xx	29		Human	26	1986	7	3	1986	Fri	North Dakota	46.1	-100.65	1	XX NONE XX	Fee	UNK	Unknown	USACE	REC	Recreation Area	Oaha Recreation Area	OAHA	ND	3970	Standing Rock	Standing Rock		OAHA	tribal
2714	BIA	GPR	SDCCA	Crow Creek Agency	331408	E HOUSING	7		Human	26	1986	7	3	1986	Fri	South Dakota	44.0517	-99.4218	0.5	E HOUSING	Fee	UNK	Unknown	USACE	REC	Recreation Area	Francis Case Recreation Area	FRANCIS CASE	SD	855	Crow Creek	Crow Creek		FRANCIS CASE	tribal
2715	BIA	GPR	SDCCA	Crow Creek Agency	331409	E HOUSE 2	8		Human	26	1986	7	3	1986	Fri	South Dakota	44.0544	-99.4193	0.7	E HOUSE 2										855	Crow Creek	Crow Creek			tribal
2905	BIA	GPR	SDCRA	Cheyenne River Agency	300712	EAST EB	9		Human	26	1986	7	3	1986	Fri	South Dakota	45.0055	-101.245	0.1	EAST EB										605	Cheyenne River	Cheyenne River			tribal
3432	BIA	GPR	SDPRA	Pine Ridge Agency	310356	WOLFCREEK	9		Human	26	1986	7	3	1986	Fri	South Dakota	43.0344	-102.315	1	WOLFCREEK										2810	Pine Ridge	Pine Ridge			tribal
3433	BIA	GPR	SDPRA	Pine Ridge Agency	310357	PR 2	10		Human	26	1986	7	3	1986	Fri	South Dakota	43.0322	-102.548	1	PR 2										2810	Pine Ridge	Pine Ridge			tribal
7760	BIA	RMR	MTCRA	Crow Agency	356820	SONNY BONO	14		Human	26	1986	7	3	1986	Fri	Montana	45.5833	-107.451	0.2	SONNY BONO										845	Crow	Crow			tribal
9807	BLM	AZ	AZYUD	Yuma-Lake Havasu Zone	64903	FERGUSON		C770	Human	26	1986	7	3	1986	Fri	California	32.9667	-114.484	250	FERGUSON	Fee	BLM		BLM	PUB		Yuma Field Office	Yuma Field Office	CA					Yuma Field Office	public
1693	BIA	GPR	NDFBA	Fort Berthold Agency	302910	xx NONE xx	15		Human	26	1987	7	3	1987	Sat	North Dakota	47.7167	-102.667	0.5	XX NONE XX										1160	Fort Berthold	Fort Berthold			tribal
1919	BIA	GPR	NDSRA	Standing Rock Agency	323090	xx NONE xx	48		Human	26	1987	7	3	1987	Sat	North Dakota	46.1	-100.667	10	XX NONE XX	Fee	UNK	Unknown	USACE	REC	Recreation Area	Oaha Recreation Area	OAHA	ND	3970	Standing Rock	Standing Rock		OAHA	tribal
2682	BIA	GPR	NEWIA	Winnebago Agency	330496	xx NONE xx	47		Human	26	1987	7	3	1987	Sat	Nebraska	42.1167	-96.367	1.3	XX NONE XX										2550	Omaha	Omaha			tribal
2726	BIA	GPR	SDCCA	Crow Creek Agency	331444	CENTRAL HS	16		Human	26	1987	7	3	1987	Sat	South Dakota	44.0739	-99.439	1	CENTRAL HS										855	Crow Creek	Crow Creek			tribal
2727	BIA	GPR	SDCCA	Crow Creek Agency	331445	A.A.CENTER	17		Human	26	1987	7	3	1987	Sat	South Dakota	44.0728	-99.4393	0.2	A.A.CENTER										855	Crow Creek	Crow Creek			tribal
2728	BIA	GPR	SDCCA	Crow Creek Agency	331446	POW WOW	18		Human	26	1987	7	3	1987	Sat	South Dakota	44.0775	-99.4407	0.4	POW WOW										855	Crow Creek	Crow Creek			tribal
2729	BIA	GPR	SDCCA	Crow Creek Agency	331447	L MCGHEE	19		Human	26	1987	7	3	1987	Sat	South Dakota	44.0517	-99.4257	0.3	L MCGHEE	Fee	UNK	Unknown	USACE	REC	Recreation Area	Francis Case Recreation Area	FRANCIS CASE	SD	855	Crow Creek	Crow Creek		FRANCIS CASE	tribal
3156	BIA	GPR	SDLBA	Lower Brule Agency	332362	HARMONFIRE	11		Human	26	1987	7	3	1987	Sat	South Dakota	44.0833	-99.5837	0.2	HARMONFIRE										2030	Lower Brule	Lower Brule			tribal
3157	BIA	GPR	SDLBA	Lower Brule Agency	332363	CHINA FIRE	12		Human	26	1987	7	3	1987	Sat	South Dakota	44.0667	-99.5837	1	CHINA FIRE										2030	Lower Brule	Lower Brule			tribal
3449	BIA	GPR	SDPRA	Pine Ridge Agency	310494	PR 22	85		Human	26	1987	7	3	1987	Sat	South Dakota	43.0292	-102.55	0.4	PR 22										2810	Pine Ridge	Pine Ridge			tribal
3450	BIA	GPR	SDPRA	Pine Ridge Agency	310495	PR 23	86		Human	26	1987	7	3	1987	Sat	South Dakota	43.0389	-102.555	0.6	PR 23										2810	Pine Ridge	Pine Ridge			tribal
3451	BIA	GPR	SDPRA	Pine Ridge Agency	310497	PR 24	88		Human	26	1987	7	3	1987	Sat	South Dakota	43.0358	-102.556	0.3	PR 24										2810	Pine Ridge	Pine Ridge			tribal
3452	BIA	GPR	SDPRA	Pine Ridge Agency	310499	PR 25	90		Human	26	1987	7	3	1987	Sat	South Dakota	43.0378	-102.549	0.8	PR 25										2810	Pine Ridge	Pine Ridge			tribal
3453	BIA	GPR	SDPRA	Pine Ridge Agency	310500	PR 26	91		Human	26	1987	7	3	1987	Sat	South Dakota	43.0317	-102.547	0.5	PR 26										2810	Pine Ridge	Pine Ridge			tribal
3454	BIA	GPR	SDPRA	Pine Ridge Agency	310501	PR27	92		Human	26	1987	7	3	1987	Sat	South Dakota	43.0389	-102.547	1.3	PR27										2810	Pine Ridge	Pine Ridge			tribal
4600	BIA	GPR	SDRBA	Rosebud Agency	317218	STRIKE	88		Human	26	1987	7	3	1987	Sat	South Dakota	43.1958	-100.913	0.1	STRIKE										3235	Rosebud	Rosebud			tribal
5321	BIA	NAR	AZNAA	Navajo Regional Office	393490	NCC7700	46		Human	26	1987	7	3	1987	Sat	Arizona	36.3	-109.167	0.3	NCC7700										2430	Navajo Nation	Navajo Nation			tribal
5322	BIA	NAR	AZNAA	Navajo Regional Office	393494	CHEE DODGE	50		Human	26	1987	7	3	1987	Sat	New Mexico	36.1167	-109.034	5.1	CHEE DODGE										2430	Navajo Nation	Navajo Nation			tribal
8170	BIA	RMR	MTFBA	Fort Belknap Agency	361041	NEWTOWN	14		Human	26	1987	7	3	1987	Sat	Montana	48.4833	-108.767	0.1	NEWTOWN										1150	Fort Belknap	Fort Belknap			tribal
10397	BLM	NV	NVLVD	Las Vegas Field Office	62777	16029CLARK		K724	Human	26	1987	7	3	1987	Sat	Nevada	36	-115.601	0.1	16029CLARK	Fee	BLM		BLM	PUB		Las Vegas Field Office	Las Vegas Field Office	NV					Las Vegas Field Office	public
10398	BLM	NV	NVLVD	Las Vegas Field Office	62778	16038CLARK		K725	Human	26	1987	7	3	1987	Sat	Nevada	36.0666	-115.751	0	16038CLARK	Fee	BLM		BLM	PUB		Las Vegas Field Office	Las Vegas Field Office	NV					Las Vegas Field Office	public
10698	BLM	WY	WYRAD	Rawlins District	64234	MCCORD DR		T294	Human	26	1987	7	3	1987	Sat	Wyoming	41.2	-106.584	0.2	MCCORD DR															private
10820	NPS	IMRO	COCNP	Colorado National Monument	256818	FIREWORK	1		Human	26	1987	7	3	1987	Sat	Colorado	39.0773	-108.729	0.1	FIREWORK	Fee	NPS	NPS	NPS	NM	National Monument	Colorado National Monument	COLM	CO				National park or forest	Colorado National Monument	public
11030	NPS	MWRO	WISCP	Saint Croix National Scenic River	241521	TURTLE ISL	6		Human	26	1987	7	3	1987	Sat	Wisconsin	45.6833	-92.8669	1.3	TURTLE ISL													State park or forest	Governor Knowles State Forest	public
1260	FS	2	206	Medicine Bow-Routt National Forest	199307	HAUBER #1	17		Human	26	1988	7	3	1988	Mon	Wyoming	44.6433	-105.322	1	HAUBER #1	Fee	BLM		BLM	PUB		Buffalo Field Office	Buffalo Field Office	WY					Buffalo Field Office	public
1828	BIA	GPR	NDFTA	Fort Totten Agency	304626	LD2209	133		Human	26	1988	7	3	1988	Mon	North Dakota	47.9681	-99.0685	1	LD2209										3935	Spirit Lake	Spirit Lake			tribal
2552	BIA	GPR	NDTMA	Turtle Mountain Agency	327534	ENNO	217		Human	26	1988	7	3	1988	Mon	North Dakota	48.8292	-99.6874	3	ENNO										4345	Turtle Mountain	Turtle Mountain			tribal
2553	BIA	GPR	NDTMA	Turtle Mountain Agency	327535	ST.CLAIR	218		Human	26	1988	7	3	1988	Mon	North Dakota	48.8142	-99.8949	1	ST.CLAIR										4345	Turtle Mountain	Turtle Mountain			tribal
2554	BIA	GPR	NDTMA	Turtle Mountain Agency	327536	BERCIER	219		Human	26	1988	7	3	1988	Mon	North Dakota	48.8333	-99.8468	1	BERCIER										4345	Turtle Mountain	Turtle Mountain			tribal
2736	BIA	GPR	SDCCA	Crow Creek Agency	331479	J.HARRISON	20		Human	26	1988	7	3	1988	Mon	South Dakota	44.0739	-99.3745	1	J.HARRISON										855	Crow Creek	Crow Creek			tribal
2910	BIA	GPR	SDCRA	Cheyenne River Agency	300834	JOAN	38		Human	26	1988	7	3	1988	Mon	South Dakota	45.05	-100.342	0.1	JOAN										605	Cheyenne River	Cheyenne River			tribal
5582	BIA	NWR	ORWSA	Warm Springs Agency	445901	BRAY	23		Human	26	1988	7	3	1988	Mon	Oregon	44.7498	-121.284	0.1	BRAY										4545	Warm Springs	Warm Springs			tribal
5583	BIA	NWR	ORWSA	Warm Springs Agency	445902	TRAVIS	24		Human	26	1988	7	3	1988	Mon	Oregon	44.7498	-121.268	0.1	TRAVIS										4545	Warm Springs	Warm Springs			tribal
7171	BIA	RMR	MTBFA	Blackfeet Agency	353724	LEGION	21		Human	26	1988	7	3	1988	Mon	Montana	48.55	-113.018	1	LEGION										305	Blackfeet	Blackfeet			tribal
7172	BIA	RMR	MTBFA	Blackfeet Agency	353725	KIPPLAKE	22		Human	26	1988	7	3	1988	Mon	Montana	48.5666	-112.834	1	KIPPLAKE										305	Blackfeet	Blackfeet			tribal
7173	BIA	RMR	MTBFA	Blackfeet Agency	353726	HBLOWRENT	23		Human	26	1988	7	3	1988	Mon	Montana	48.2833	-112.818	1	HBLOWRENT										305	Blackfeet	Blackfeet			tribal
7780	BIA	RMR	MTCRA	Crow Agency	357074	xx NONE xx	97		Human	26	1988	7	3	1988	Mon	Montana	45.4833	-107.751	0.3	XX NONE XX										845	Crow	Crow			tribal
7781	BIA	RMR	MTCRA	Crow Agency	357076	xx NONE xx	99		Human	26	1988	7	3	1988	Mon	Montana	45.5833	-107.484	0.3	XX NONE XX										845	Crow	Crow			tribal
9811	BLM	AZ	AZYUD	Yuma-Lake Havasu Zone	55041	SPORTSMAN		C930	Human	26	1988	7	3	1988	Mon	Arizona	34.2	-114.201	0.1	SPORTSMAN	Fee	SDOL	Arizona State Land Department	SDOL	SRMA	State Trust Lands	State Trust Land	State Trust Land	AZ				State Trust Lands	State Trust Land	public
9812	BLM	AZ	AZYUD	Yuma-Lake Havasu Zone	55042	MARTINEZ		C931	Human	26	1988	7	3	1988	Mon	California	32.8334	-114.484	0.1	MARTINEZ	Fee	BLM		BLM	PUB		Yuma Field Office	Yuma Field Office	CA					Yuma Field Office	public
9862	BLM	CA	CACDD	California Desert District	55372	WILDWASH 2		D901	Human	26	1988	7	3	1988	Mon	California	34.7	-117.218	15	WILDWASH 2															private
9986	BLM	ID	IDBOD	Boise District	56459	FIVE MILE		F023	Human	26	1988	7	3	1988	Mon	Idaho	43.6166	-116.101	5	FIVE MILE	Fee	BLM		BLM	PUB		Four Rivers Field Office	Four Rivers Field Office	ID					Four Rivers Field Office	public
9987	BLM	ID	IDBOD	Boise District	56460	W HARTLEY		F024	Human	26	1988	7	3	1988	Mon	Idaho	43.8171	-116.589	290	W HARTLEY	Fee	BLM		BLM	PUB		Four Rivers Field Office	Four Rivers Field Office	ID					Four Rivers Field Office	public
11096	NPS	NERO	PAVFP	Valley Forge National Historical Park	236836	ROCKET	5		Human	26	1988	7	3	1988	Mon	Pennsylvania	40.1005	-75.4461	0.1	ROCKET	Fee	NPS	NPS	NPS	HCA	National Historical Park	Valley Forge National Historical Park	VAFO	PA				National park or forest	Valley Forge National Historical Park	public
1695	BIA	GPR	NDFBA	Fort Berthold Agency	302962	xx NONE xx	4		Human	26	1989	7	3	1989	Tues	North Dakota	47.9667	-102.584	0.1	XX NONE XX	Fee	UNK	Unknown	USACE	REC	Recreation Area	Sakakawea Recreation Area	SAKAKAWEA	ND	1160	Fort Berthold	Fort Berthold		SAKAKAWEA	tribal
1833	BIA	GPR	NDFTA	Fort Totten Agency	304771	MS2101	65		Human	26	1989	7	3	1989	Tues	North Dakota	47.9764	-98.8337	0.5	MS2101										3935	Spirit Lake	Spirit Lake			tribal
2913	BIA	GPR	SDCRA	Cheyenne River Agency	300879	EHUNT	14		Human	26	1989	7	3	1989	Tues	South Dakota	44.775	-101.334	10	EHUNT										605	Cheyenne River	Cheyenne River			tribal
3170	BIA	GPR	SDLBA	Lower Brule Agency	332416	LONETREE	11		Human	26	1989	7	3	1989	Tues	South Dakota	44.0833	-99.5837	0.1	LONETREE										2030	Lower Brule	Lower Brule			tribal
5600	BIA	NWR	ORWSA	Warm Springs Agency	446032	JUMP JACK	27		Human	26	1989	7	3	1989	Tues	Oregon	44.7498	-121.268	0.1	JUMP JACK										4545	Warm Springs	Warm Springs			tribal
5601	BIA	NWR	ORWSA	Warm Springs Agency	446033	TOMMIE ST.	28		Human	26	1989	7	3	1989	Tues	Oregon	44.7832	-121.251	0.1	TOMMIE ST.										4545	Warm Springs	Warm Springs			tribal
6168	BIA	NWR	WACOA	Colville Agency	438441	HACK	30		Human	26	1989	7	3	1989	Tues	Washington	48.3149	-119.613	6.8	HACK										760	Colville	Colville			tribal
6391	BIA	NWR	WAPSA	Puget Sound Agency	448586	T-BOMBCITY	14		Human	26	1989	7	3	1989	Tues	Washington	48.0498	-122.285	0.1	T-BOMBCITY															private
6588	BIA	NWR	WAYAA	Yakama Agency	449690	AHTANUM 1	21		Human	26	1989	7	3	1989	Tues	Washington	46.5415	-120.488	100	AHTANUM 1															private
6589	BIA	NWR	WAYAA	Yakama Agency	449691	ALLOT.T447	22		Human	26	1989	7	3	1989	Tues	Washington	46.3815	-120.782	2	ALLOT.T447										4690	Yakama Nation	Yakama Nation			tribal
9475	BIA	WER	AZFTA	Fort Apache Agency	402361	xx NONE xx	228		Human	26	1989	7	3	1989	Tues	Arizona	33.95	-109.917	0.1	XX NONE XX										1140	Fort Apache	Fort Apache			tribal
10044	BLM	ID	IDCOD	Coeur d'Alene District	52211	INDEPENDEN		G505	Human	26	1989	7	3	1989	Tues	Idaho	47.5333	-116.118	4	INDEPENDEN													National park or forest	Coeur d'Alene National Forest	public
10644	BLM	WA	WASPD	Spokane District	53876	BIGHORN		P406	Human	26	1989	7	3	1989	Tues	Washington	46.8998	-120.501	257	BIGHORN	Fee	BLM		BLM	PUB		Spokane Wenatchee Field Office	Spokane Wenatchee Field Office	WA					Spokane Wenatchee Field Office	public
10724	BLM	WY	WYRSD	Rock Springs District	54393	M100FIRE		T731	Human	26	1989	7	3	1989	Tues	Wyoming	41.5666	-109.251	0.1	M100FIRE															private
10831	NPS	IMRO	NMSAP	Salinas Pueblo Missions National Monument	269974	ABO	2		Human	26	1989	7	3	1989	Tues	New Mexico	34.4491	-106.376	1	ABO	Fee	NPS	NPS	NPS	NM	National Monument	Salinas Pueblo Missions National Monument	SAPU	NM				National park or forest	Abo National Monument	public
684	FS	3	310	Santa Fe National Forest	209629		74		Human	26	1990	7	3	1990	Wed	New Mexico	36.4867	-106.888	0.3		Fee	USFS	USDA FOREST SERVICE	USFS	NF	NF	Santa Fe National Forest	Santa Fe National Forest	NM				National park or forest	Santa Fe National Forest	public
1928	BIA	GPR	NDSRA	Standing Rock Agency	323373	xx NONE xx	55		Human	26	1990	7	3	1990	Wed	North Dakota	46.0833	-100.65	2	XX NONE XX	Fee	UNK	Unknown	USACE	REC	Recreation Area	Oaha Recreation Area	OAHA	ND	3970	Standing Rock	Standing Rock		OAHA	tribal
2747	BIA	GPR	SDCCA	Crow Creek Agency	331531	xx NONE xx	3		Human	26	1990	7	3	1990	Wed	South Dakota	44.05	-99.4251	0.9	XX NONE XX	Fee	UNK	Unknown	USACE	REC	Recreation Area	Francis Case Recreation Area	FRANCIS CASE	SD	855	Crow Creek	Crow Creek		FRANCIS CASE	tribal
2916	BIA	GPR	SDCRA	Cheyenne River Agency	300925	NOHEART	20		Human	26	1990	7	3	1990	Wed	South Dakota	45.0166	-101.275	0.1	NOHEART										605	Cheyenne River	Cheyenne River			tribal
3481	BIA	GPR	SDPRA	Pine Ridge Agency	310907	REDSHIRT	90		Human	26	1990	7	3	1990	Wed	South Dakota	43.6486	-102.897	2.5	REDSHIRT										2810	Pine Ridge	Pine Ridge			tribal
3482	BIA	GPR	SDPRA	Pine Ridge Agency	310908	PR 34	91		Human	26	1990	7	3	1990	Wed	South Dakota	43.0283	-102.548	0.2	PR 34										2810	Pine Ridge	Pine Ridge			tribal
3483	BIA	GPR	SDPRA	Pine Ridge Agency	310909	PR 35	92		Human	26	1990	7	3	1990	Wed	South Dakota	43.02	-102.561	0.1	PR 35										2810	Pine Ridge	Pine Ridge			tribal
3484	BIA	GPR	SDPRA	Pine Ridge Agency	310910	PR 36	93		Human	26	1990	7	3	1990	Wed	South Dakota	43.0217	-102.547	0.1	PR 36										2810	Pine Ridge	Pine Ridge			tribal
3485	BIA	GPR	SDPRA	Pine Ridge Agency	310911	SLIMBUTTES	94		Human	26	1990	7	3	1990	Wed	South Dakota	43.0722	-102.799	18	SLIMBUTTES										2810	Pine Ridge	Pine Ridge			tribal
3486	BIA	GPR	SDPRA	Pine Ridge Agency	310912	PR 32	95		Human	26	1990	7	3	1990	Wed	South Dakota	43.0219	-102.566	0.1	PR 32										2810	Pine Ridge	Pine Ridge			tribal
3487	BIA	GPR	SDPRA	Pine Ridge Agency	310914	PR 38	97		Human	26	1990	7	3	1990	Wed	South Dakota	43.0239	-102.552	0.1	PR 38										2810	Pine Ridge	Pine Ridge			tribal
3488	BIA	GPR	SDPRA	Pine Ridge Agency	310915	PR 39	98		Human	26	1990	7	3	1990	Wed	South Dakota	43.0217	-102.547	0.2	PR 39										2810	Pine Ridge	Pine Ridge			tribal
3489	BIA	GPR	SDPRA	Pine Ridge Agency	310917	PR 41	100		Human	26	1990	7	3	1990	Wed	South Dakota	43.0039	-102.558	0.1	PR 41										2810	Pine Ridge	Pine Ridge			tribal
3490	BIA	GPR	SDPRA	Pine Ridge Agency	310918	PR 42	101		Human	26	1990	7	3	1990	Wed	South Dakota	43.025	-102.52	0.1	PR 42										2810	Pine Ridge	Pine Ridge			tribal
4630	BIA	GPR	SDRBA	Rosebud Agency	317821	OLD HOSP.	97		Human	26	1990	7	3	1990	Wed	South Dakota	43.2375	-100.855	0.1	OLD HOSP.										3235	Rosebud	Rosebud			tribal
4631	BIA	GPR	SDRBA	Rosebud Agency	317822	S.ANTELOPE	98		Human	26	1990	7	3	1990	Wed	South Dakota	43.2347	-100.835	0.1	S.ANTELOPE										3235	Rosebud	Rosebud			tribal
[truncated: 5,069 more rows]
